# Supplementary material for: Classifying the non-metabolic demands of different physical activity types: The Physical Activity Demand (PAD) typology
Source: PLoS One. 2023 Oct 19;18(10):e0291782. doi: 10.1371/journal.pone.0291782 (PMC10586621; doi:10.1371/journal.pone.0291782)
Supplement: S1 Data — (XLSX) [file pone.0291782.s006.xlsx]

## Sheet: mental factors round 1
ID.format	ID.completed	Q1	Q2	Q3	Q4	Q5	Q6	Q7	Q8	Q9	Q10	Q11a	Q11b	Q11c	Q11d	Q11e	Q11f	Q11g	Q11h	Q11i	Q11j	Q11k	Q11l	Q11m	Q11n	Q11o	Q11p	Q11q	Q11r	Q11s	Q11t	Q11u	Q11v	Q11w	Q11x	Q11y	Q11z	Q11aa	Q11ab	Q11ac	Q11ad	Q11ae	Q11af	Q11ag	Q11ah	Q11ai	Q11aj	Q11ak	Q11al
The published format which was employed	Complete response received	Please insert your ID code (this can be found in your inv...	I have read and understood the information sheet on the a...	I have agreed to take part in the study as it has been ou...	I understand that these studies are part of a research pr...	I hereby fully and freely give my informed consent to tak...	Please state your primary discipline	Please state your current job title/role	How many years of experience do you have in your primary ...	Please list your qualifications		Bicycling, not stationary	Spin/RPM/Cycle class	Rope skipping	Pilates	Fitness class, aqua	Home video/DVD workout	Yoga	Aerobics Class	Dancing	Handball	Fishing	Hunting	Cleaning	Home repair	Gardening	Running, not on treadmill	Archery, non-hunting	Badminton	Basketball	Playing children’s games	Cricket	Croquet	Frisbee	Gymnastics	Hockey, field and ice	Horseback riding	Fitness class, resistance toning	Cooking and food preparation	Army type obstacle course exercise/boot camp training	Skating, ice, roller and in-line	Figure skating and ice dancing	Rugby	Skateboarding	Football	Softball and rounders	Table tennis	Tai Chi	Tennis
Web: Snap WebHost	completed	Removed as potentially identifiable	Yes	Yes	Yes	Yes	health psychology	Removed as potentially identifiable	3	Removed as potentially identifiable	Female	None or little required	None or little required	None or little required	A high level required	A moderate level required	A moderate level required	A high level required	A moderate level required	A moderate level required	A moderate level required	None or little required	A high level required	None or little required	A moderate level required	None or little required	None or little required	A high level required	A high level required	A high level required	A moderate level required	A moderate level required	A moderate level required	A moderate level required	A high level required	A high level required	None or little required	A moderate level required	A moderate level required	A high level required	A moderate level required	A high level required	A high level required	None or little required	A high level required	A moderate level required	A high level required	A high level required	A high level required
Web: Snap WebHost	completed		Yes	Yes	Yes	Yes	Health Psychology & Behavioural Medicine		seven		Female	A moderate level required	A moderate level required	A moderate level required	A moderate level required	A moderate level required	A moderate level required	A moderate level required	A high level required	A moderate level required	A high level required	None or little required	A high level required	A moderate level required	A moderate level required	A moderate level required	A moderate level required	A high level required	A high level required	A high level required	A moderate level required	A high level required	A moderate level required	A moderate level required	A high level required	A high level required	A moderate level required	A moderate level required	A moderate level required	A high level required	A moderate level required	A high level required	A moderate level required	A moderate level required	A moderate level required	A moderate level required	A high level required	A moderate level required	A moderate level required
Web: Snap WebHost	completed		Yes	Yes	Yes	Yes	academic (health psychology)		6 years		Male	A moderate level required	None or little required	None or little required	None or little required	None or little required	None or little required	None or little required	None or little required	A moderate level required	A high level required	None or little required	A moderate level required	None or little required	A moderate level required	A moderate level required	None or little required	A moderate level required	A high level required	A high level required	A moderate level required	A moderate level required	None or little required	None or little required	A moderate level required	A high level required	A moderate level required	None or little required	A moderate level required	A moderate level required	A moderate level required	A moderate level required	A high level required	None or little required	A high level required	A moderate level required	A high level required	None or little required	A high level required
Web: Snap WebHost	completed		Yes	Yes	Yes	Yes	Health Psychology		12		Female	A high level required	None or little required	A moderate level required	A high level required	A moderate level required	None or little required	A high level required	A moderate level required	A moderate level required	A high level required	None or little required	A moderate level required	None or little required	None or little required	None or little required	None or little required	A high level required	A moderate level required	A moderate level required	None or little required	A moderate level required	None or little required	None or little required	A high level required	A moderate level required	A moderate level required	A moderate level required	None or little required	A moderate level required	A moderate level required	A high level required	A moderate level required	None or little required	A moderate level required	None or little required	A moderate level required	A high level required	A moderate level required
Web: Snap WebHost	completed		Yes	Yes	Yes	Yes	health psychology		3		Female	A moderate level required	None or little required	None or little required	A moderate level required	A moderate level required	None or little required	A moderate level required	A high level required	A high level required	A high level required	A moderate level required	A high level required	A moderate level required	A high level required	A moderate level required	A moderate level required	A high level required	A moderate level required	A high level required	None or little required	A moderate level required	None or little required	A moderate level required	A high level required	A high level required	A moderate level required	None or little required	A moderate level required	A moderate level required	A moderate level required	A moderate level required	A high level required	A high level required	A high level required	A high level required	A high level required	A high level required	A moderate level required
Web: Snap WebHost	completed		Yes	Yes	Yes	Yes	health psychology		3-4 years		Female	A moderate level required	A moderate level required	None or little required	None or little required	None or little required	A moderate level required	None or little required	A moderate level required	A moderate level required	A high level required	None or little required	A moderate level required	None or little required	A moderate level required	None or little required	None or little required	A moderate level required	A high level required	A high level required	A moderate level required	A high level required	A moderate level required	A moderate level required	A high level required	A high level required	A moderate level required	A moderate level required	A moderate level required	A moderate level required	A moderate level required	A high level required	A high level required	A moderate level required	A high level required	A moderate level required	A high level required	None or little required	A high level required
Web: Snap WebHost	completed		Yes	Yes	Yes	Yes	Psychology		9		Female	A high level required	A moderate level required	None or little required	A moderate level required	A moderate level required	A high level required	A moderate level required	A high level required	A high level required	A high level required	None or little required	A high level required	None or little required	A moderate level required	None or little required	A moderate level required	A moderate level required	A high level required	A high level required	A moderate level required	A high level required	None or little required	A high level required	A high level required	A high level required	A moderate level required	A moderate level required	A moderate level required	A high level required	A high level required	A high level required	A high level required	A high level required	A high level required	A moderate level required	A high level required	A moderate level required	A high level required
Web: Snap WebHost	completed		Yes	Yes	Yes	Yes	health psychology		16 years		Female	A high level required	A moderate level required	A high level required	A moderate level required	A moderate level required	A moderate level required	A moderate level required	A moderate level required	A moderate level required	A high level required	A moderate level required	A moderate level required	None or little required	A moderate level required	A moderate level required	A high level required	A high level required	A high level required	A high level required	A moderate level required	A high level required	None or little required	A moderate level required	A moderate level required	A high level required	A moderate level required	A moderate level required	A moderate level required	A moderate level required	A high level required	A high level required	A high level required	A high level required	A high level required	A high level required	A high level required	A moderate level required	A high level required
Web: Snap WebHost	completed		Yes	Yes	Yes	Yes	health psychology		12		Female	A moderate level required	None or little required	None or little required	A high level required	A high level required	A high level required	A high level required	A high level required	A moderate level required	A high level required	None or little required	A high level required	None or little required	A moderate level required	None or little required	A moderate level required	A high level required	A high level required	A high level required	None or little required	A moderate level required	A moderate level required	A high level required	A high level required	A high level required	A moderate level required	A high level required	A moderate level required	A moderate level required	A moderate level required	A high level required	A moderate level required	A moderate level required	A moderate level required	A moderate level required	A high level required	A high level required	A high level required
Web: Snap WebHost	completed		Yes	Yes	Yes	Yes	Psychology		8		Female	A moderate level required	None or little required	A moderate level required	A moderate level required	A moderate level required	A moderate level required	A high level required	A moderate level required	A high level required	A high level required	None or little required	A high level required	A moderate level required	A high level required	A high level required	None or little required	A moderate level required	A high level required	A high level required	A moderate level required	A moderate level required	A moderate level required	A moderate level required	None or little required	A moderate level required	A moderate level required	A moderate level required	A moderate level required	A moderate level required	A moderate level required	A moderate level required	A high level required	A moderate level required	A high level required	A high level required	A high level required	A high level required	A high level required
Web: Snap WebHost	completed		Yes	Yes	Yes	Yes	psychology		50		Female	A moderate level required	None or little required	A moderate level required	A moderate level required	A moderate level required	A moderate level required	A moderate level required	A moderate level required	A high level required	A high level required	None or little required	A moderate level required	A moderate level required	A high level required	A high level required	A moderate level required	A moderate level required	A high level required	A high level required	A moderate level required	A high level required	A moderate level required	A moderate level required	A moderate level required	A high level required	A high level required	A moderate level required	A moderate level required	A high level required	A moderate level required	A high level required	A high level required	A high level required	A high level required	A moderate level required	A high level required	A moderate level required	A high level required
Web: Snap WebHost	completed		Yes	Yes	Yes	Yes	Health psychology		5		Female	None or little required	None or little required	A moderate level required	A moderate level required	A moderate level required	A moderate level required	A moderate level required	A high level required	A high level required	A high level required	A moderate level required	A high level required	None or little required	A moderate level required	None or little required	None or little required	A moderate level required	A high level required	A high level required	None or little required	A high level required	A moderate level required	A high level required	A moderate level required	A moderate level required	A moderate level required	None or little required	None or little required	None or little required	A moderate level required	A moderate level required	A high level required	None or little required	A high level required	A moderate level required	A high level required	None or little required	A high level required
Web: Snap WebHost	completed		Yes	Yes	Yes	Yes	Primary care		8 years		Female	A moderate level required	A moderate level required	A moderate level required	A moderate level required	A moderate level required	A moderate level required	A moderate level required	A moderate level required	A high level required	A high level required	None or little required	A high level required	None or little required	A moderate level required	None or little required	A moderate level required	A high level required	A high level required	A high level required	A moderate level required	A high level required	A moderate level required	A moderate level required	A high level required	A high level required	A high level required	A moderate level required	None or little required	A moderate level required	A moderate level required	A high level required	A high level required	A moderate level required	A high level required	A high level required	A high level required	A high level required	A high level required
Web: Snap WebHost	completed		Yes	Yes	Yes	Yes	Health psychology		50		Male	A moderate level required	A moderate level required	A high level required	None or little required	A moderate level required	A moderate level required	A moderate level required	A moderate level required	A moderate level required	A high level required	None or little required	A high level required	None or little required	A moderate level required	None or little required	None or little required	A moderate level required	A high level required	A high level required	A moderate level required	A moderate level required	None or little required	A moderate level required	A high level required	A high level required	A moderate level required	None or little required	A moderate level required	A moderate level required	A moderate level required	A high level required	A high level required	A high level required	A high level required	A high level required	A high level required	None or little required	A high level required
Web: Snap WebHost	completed		Yes	Yes	Yes	Yes	Psychology		17		Male	A moderate level required	None or little required	A high level required	A moderate level required	A moderate level required	None or little required	A moderate level required	None or little required	A high level required	A moderate level required	None or little required	A moderate level required	None or little required	A moderate level required	None or little required	A moderate level required	A high level required	A moderate level required	A moderate level required	A moderate level required	A moderate level required	A moderate level required	A moderate level required	None or little required	A moderate level required	A moderate level required	None or little required	A moderate level required	A moderate level required	A moderate level required	A moderate level required	A moderate level required	A moderate level required	A moderate level required	A moderate level required	A moderate level required	A moderate level required	A moderate level required
Web: Snap WebHost	completed		Yes	Yes	Yes	Yes	(clinical and health) psychology		8 years		Male	A moderate level required	None or little required	A moderate level required	A high level required	A moderate level required	A moderate level required	A high level required	A high level required	A high level required	A high level required	None or little required	A high level required	None or little required	A moderate level required	None or little required	A moderate level required	A high level required	A high level required	A high level required	A moderate level required	A moderate level required	A moderate level required	A moderate level required	A high level required	A high level required	A high level required	A moderate level required	A moderate level required	A moderate level required	A high level required	A high level required	A high level required	A high level required	A high level required	A high level required	A high level required	A high level required	A high level required
Web: Snap WebHost	completed		Yes	Yes	Yes	Yes	Psychology		26		Female	A moderate level required	A moderate level required	A moderate level required	A moderate level required	A moderate level required	A high level required	A moderate level required	A high level required	A moderate level required	A moderate level required	None or little required	A moderate level required	None or little required	A moderate level required	None or little required	A moderate level required	A high level required	A moderate level required	A moderate level required	A moderate level required	A moderate level required	A moderate level required	A moderate level required	A high level required	A moderate level required	None or little required	A moderate level required	A high level required	A high level required	A moderate level required	A high level required	A moderate level required	A moderate level required	A moderate level required	A moderate level required	A moderate level required	A moderate level required	A moderate level required
Web: Snap WebHost	completed		Yes	Yes	Yes	Yes	Psychology		35 years		Male	None or little required	None or little required	A moderate level required	A high level required	A moderate level required	A high level required	A moderate level required	A moderate level required	A moderate level required	A high level required	None or little required	A high level required	A moderate level required	A high level required	A moderate level required	None or little required	A high level required	A high level required	A high level required	A moderate level required	A high level required	A high level required	A high level required	A high level required	A high level required	A moderate level required	A moderate level required	A high level required	A moderate level required	A high level required	A high level required	A high level required	A high level required	A high level required	A high level required	A high level required	A high level required	A high level required
Web: Snap WebHost	completed		Yes	Yes	Yes	Yes	Health Services Research		4.5		Female	A moderate level required	A moderate level required	None or little required	A moderate level required	A moderate level required	A moderate level required	A moderate level required	A moderate level required	A moderate level required	A high level required	A moderate level required	A high level required	A moderate level required	A moderate level required	A moderate level required	None or little required	A high level required	A high level required	A high level required	A moderate level required	A high level required	A high level required	A high level required	A moderate level required	A high level required	A high level required	A moderate level required	A moderate level required	A moderate level required	A high level required	A high level required	A high level required	A moderate level required	A high level required	A high level required	A high level required	A moderate level required	A high level required
Web: Snap WebHost	completed		Yes	Yes	Yes	Yes	Psychology		11		Female	A high level required	None or little required	A moderate level required	A moderate level required	A moderate level required	A moderate level required	A moderate level required	A high level required	A high level required	A high level required	None or little required	A moderate level required	A moderate level required	A moderate level required	A moderate level required	A high level required	A moderate level required	A high level required	A high level required	A moderate level required	A high level required	A high level required	A high level required	A high level required	A high level required	A high level required	A moderate level required	A moderate level required	A high level required	A high level required	A high level required	A high level required	A high level required	A high level required	A high level required	A high level required	A moderate level required	A high level required
[truncated: 210 more columns]

## Sheet: mental factors round 2
ID.completed	Q1a	Q2a	Q3a	Q4a	Q5a	Q6a	Q7a	Q8a	Q9a	Q10a	Q11a	Q12a	Q13a	Q14a	Q15a	Q16a	Q17a	Q18a	Q19a	Q20a	Q21a	Q22a	Q23a	Q24a	Q25a	Q26a	Q27a	Q28a	Q29a	Q30a	Q31a	Q32a	Q33a	Q34a	Q35a	Q36a	Q37a	Q38a	Q39a		Q41a	Q42a	Q43a	Q44a	Q45a	Q46a	Q47a	Q48a	Q49a
Complete response received	Bicycling, not stationary	Spin/RPM/Cycle class	Rope skipping	Pilates	Home video/DVD workout	Yoga	Aerobics class	Dancing	Hunting	Cleaning	Gardening	Running, not on a treadmill	Archery, non-hunting	Cricket	Croquet	Frisbee	Gymnastics	Horseback riding	Fitness class, resistance toning	Army-type obstacle course/bootcamp training	Skating, ice, roller and in-line	Skateboarding	Softball and rounders	Tai chi	Trampolining	Diving	Windsurfing/sailing	Skindiving and scubadiving	Surfing	Swimming, laps	Water polo	Skiing	Squash and racketball	Man-powered boating	Polo, on horseback	Rock or mountain climbing	Orienteering	Resistance/strength training	Exergaming eg. Wii Sports	comments	Handball	Gardening	Cricket	Home repair	fitness class, aqua	fitness class, resistance	Dancing	Fishing	Hockey, field and ice
Removed as potentially identifiable	65% said 'a moderate level required' (majority)	60% said 'none or little required' (majority)	50% said 'a moderate level required' (highest)	60% said 'a moderate level required' (majority)	60% said 'a moderate level required' (majority)	65% said 'a moderate level required' (majority)	40% said 'a high level required'	45% said 'a high level required'	60% said 'a high level required' (majority)	65% said 'none or little required' (majority)	55% said 'none or little required' (majority)	45% said 'none or little required'	60% said 'a high level required' (majority)	50% said 'a high level required'	55% said 'a moderate level required' (majority)	30% said 'a high level required'	65% said 'a high level required' (majority)	65% said 'a moderate level required' (majority)	25% said 'none or little required'	65% said 'a moderate level required' (majority)	70% said 'a moderate level required' (majority)	40% said 'a moderate level required'	50% said 'a moderate level required' (highest)	40% said 'a moderate level required'	60% said 'a moderate level required' (majority)	45% said 'a high level required' (majority)	70% said 'a high level required' (majority)	45% said 'a moderate level required'	55% said 'a high level required' (majority)	70% said 'none or little required' (majority)	45% said 'a moderate level required'	55% said 'a high level required' (majority)	65% said 'a high level required' (majority)	60% said 'a moderate level required' (majority)	65% said 'a high level required' (majority)	70% said 'a high level required' (majority)	55% said 'a moderate level required' (majority)	60% said 'none or little required' (majority)	70% said 'a moderate level required' (majority)		35% said 'none or little required'	30% said 'a moderate level of required'	50% said 'a moderate level required' (highest)	65% said 'a moderate level required' (majority)	60% said 'none or little required' (majority)	60% said 'none or little required' (majority)	65% said 'a high level required' (majority)	40% said 'a moderate level required'	55% said 'a moderate level required' (majority)
	65% said 'a moderate level required' (majority)	60% said 'none or little required' (majority)	35% said 'none or little required'	60% said 'a moderate level required' (majority)	60% said 'a moderate level required' (majority)	65% said 'a moderate level required' (majority)	50% said 'a moderate level required' (highest)	55% said 'a moderate level required' (majority)	60% said 'a high level required' (majority)	65% said 'none or little required' (majority)	55% said 'none or little required' (majority)	45% said 'a moderate level required'	60% said 'a high level required' (majority)	50% said 'a moderate level required'	55% said 'a moderate level required' (majority)	60% said 'a moderate level required' (majority)	65% said 'a high level required' (majority)	65% said 'a moderate level required' (majority)	70% said 'a moderate level required' (majority)	65% said 'a moderate level required' (majority)	70% said 'a moderate level required' (majority)	40% said 'a moderate level required'	50% said 'a moderate level required' (highest)	40% said 'a high level required'	60% said 'a moderate level required' (majority)	45% said 'a high level required' (majority)	70% said 'a high level required' (majority)	45% said 'a moderate level required'	55% said 'a high level required' (majority)	70% said 'none or little required' (majority)	55% said 'a high level required' (majority)	45% said 'a moderate level required'	65% said 'a high level required' (majority)	60% said 'a moderate level required' (majority)	65% said 'a high level required' (majority)	70% said 'a high level required' (majority)	55% said 'a moderate level required' (majority)	60% said 'none or little required' (majority)	70% said 'a moderate level required' (majority)	No	50% said 'a moderate level required' (highest)	65% said 'none or little required' (majority)	50% said 'a moderate level required' (highest)	65% said 'a moderate level required' (majority)	60% said 'none or little required' (majority)	60% said 'none or little required' (majority)	65% said 'a high level required' (majority)	60% said 'none or little required' (majority)	55% said 'a moderate level required' (majority)
	65% said 'a moderate level required' (majority)	60% said 'none or little required' (majority)	50% said 'a moderate level required' (highest)	60% said 'a moderate level required' (majority)	60% said 'a moderate level required' (majority)	65% said 'a moderate level required' (majority)	40% said 'a high level required'	55% said 'a moderate level required' (majority)	60% said 'a high level required' (majority)	65% said 'none or little required' (majority)	55% said 'none or little required' (majority)	45% said 'a moderate level required'	60% said 'a high level required' (majority)	50% said 'a high level required'	30% said 'none or little required'	60% said 'a moderate level required' (majority)	65% said 'a high level required' (majority)	65% said 'a moderate level required' (majority)	70% said 'a moderate level required' (majority)	65% said 'a moderate level required' (majority)	70% said 'a moderate level required' (majority)	40% said 'a moderate level required'	45% said 'a high level required'	40% said 'a high level required'	60% said 'a moderate level required' (majority)	45% said 'a high level required' (majority)	70% said 'a high level required' (majority)	45% said 'a high level required'	55% said 'a high level required' (majority)	70% said 'none or little required' (majority)	45% said 'a moderate level required'	55% said 'a high level required' (majority)	65% said 'a high level required' (majority)	60% said 'a moderate level required' (majority)	65% said 'a high level required' (majority)	70% said 'a high level required' (majority)	55% said 'a moderate level required' (majority)	60% said 'none or little required' (majority)	70% said 'a moderate level required' (majority)		50% said 'a moderate level required' (highest)	65% said 'none or little required' (majority)	50% said 'a moderate level required' (highest)	65% said 'a moderate level required' (majority)	60% said 'none or little required' (majority)	60% said 'none or little required' (majority)	65% said 'a high level required' (majority)	60% said 'none or little required' (majority)	55% said 'a moderate level required' (majority)
	65% said 'a moderate level required' (majority)	60% said 'none or little required' (majority)	50% said 'a moderate level required' (highest)	60% said 'a moderate level required' (majority)	60% said 'a moderate level required' (majority)	65% said 'a moderate level required' (majority)	50% said 'a moderate level required' (highest)	55% said 'a moderate level required' (majority)	60% said 'a high level required' (majority)	35% said 'a moderate level of required'	35% said 'a moderate level required'	45% said 'none or little required'	60% said 'a high level required' (majority)	50% said 'a high level required'	55% said 'a moderate level required' (majority)	60% said 'a moderate level required' (majority)	65% said 'a high level required' (majority)	25% said 'a high level required'	70% said 'a moderate level required' (majority)	65% said 'a moderate level required' (majority)	70% said 'a moderate level required' (majority)	40% said 'a moderate level required'	45% said 'a high level required'	40% said 'a moderate level required'	60% said 'a moderate level required' (majority)	45% said 'a high level required' (majority)	70% said 'a high level required' (majority)	45% said 'a high level required'	55% said 'a high level required' (majority)	70% said 'none or little required' (majority)	55% said 'a high level required' (majority)	55% said 'a high level required' (majority)	65% said 'a high level required' (majority)	60% said 'a moderate level required' (majority)	65% said 'a high level required' (majority)	70% said 'a high level required' (majority)	40% said 'a high level required'	60% said 'none or little required' (majority)	70% said 'a moderate level required' (majority)		50% said 'a moderate level required' (highest)	65% said 'none or little required' (majority)	50% said 'a moderate level required' (highest)	25% said 'none or little required'	60% said 'none or little required' (majority)	60% said 'none or little required' (majority)	65% said 'a high level required' (majority)	60% said 'none or little required' (majority)	55% said 'a moderate level required' (majority)
	65% said 'a moderate level required' (majority)	40% said 'a moderate level required'	50% said 'a moderate level required' (highest)	60% said 'a moderate level required' (majority)	60% said 'a moderate level required' (majority)	65% said 'a moderate level required' (majority)	40% said 'a high level required'	55% said 'a moderate level required' (majority)	60% said 'a high level required' (majority)	35% said 'a moderate level of required'	35% said 'a moderate level required'	45% said 'a moderate level required'	60% said 'a high level required' (majority)	50% said 'a high level required'	55% said 'a moderate level required' (majority)	60% said 'a moderate level required' (majority)	65% said 'a high level required' (majority)	65% said 'a moderate level required' (majority)	70% said 'a moderate level required' (majority)	65% said 'a moderate level required' (majority)	70% said 'a moderate level required' (majority)	40% said 'a moderate level required'	50% said 'a moderate level required' (highest)	40% said 'a moderate level required'	60% said 'a moderate level required' (majority)	40% said 'a moderate level required'	30% said 'a moderate level required'	45% said 'a high level required'	45% said 'a moderate level required'	70% said 'none or little required' (majority)	45% said 'a moderate level required'	45% said 'a moderate level required'	35% said 'a moderate level required'	60% said 'a moderate level required' (majority)	65% said 'a high level required' (majority)	30% said 'a moderate level required'	55% said 'a moderate level required' (majority)	40% said 'a moderate level required'	70% said 'a moderate level required' (majority)		50% said 'a moderate level required' (highest)	30% said 'a moderate level of required'	50% said 'a moderate level required' (highest)	65% said 'a moderate level required' (majority)	60% said 'none or little required' (majority)	60% said 'none or little required' (majority)	65% said 'a high level required' (majority)	60% said 'none or little required' (majority)	55% said 'a moderate level required' (majority)
	65% said 'a moderate level required' (majority)	60% said 'none or little required' (majority)	50% said 'a moderate level required' (highest)	60% said 'a moderate level required' (majority)	60% said 'a moderate level required' (majority)	65% said 'a moderate level required' (majority)	50% said 'a moderate level required' (highest)	55% said 'a moderate level required' (majority)	60% said 'a high level required' (majority)	65% said 'none or little required' (majority)	55% said 'none or little required' (majority)	45% said 'a moderate level required'	60% said 'a high level required' (majority)	50% said 'a moderate level required'	55% said 'a moderate level required' (majority)	60% said 'a moderate level required' (majority)	10% said 'none or little required'	65% said 'a moderate level required' (majority)	70% said 'a moderate level required' (majority)	65% said 'a moderate level required' (majority)	70% said 'a moderate level required' (majority)	40% said 'a moderate level required'	50% said 'a moderate level required' (highest)	40% said 'a moderate level required'	60% said 'a moderate level required' (majority)	40% said 'a moderate level required'	70% said 'a high level required' (majority)	45% said 'a moderate level required'	45% said 'a moderate level required'	70% said 'none or little required' (majority)	55% said 'a high level required' (majority)	55% said 'a high level required' (majority)	65% said 'a high level required' (majority)	60% said 'a moderate level required' (majority)	65% said 'a high level required' (majority)	70% said 'a high level required' (majority)	55% said 'a moderate level required' (majority)	60% said 'none or little required' (majority)	70% said 'a moderate level required' (majority)		50% said 'a moderate level required' (highest)	65% said 'none or little required' (majority)	50% said 'a moderate level required' (highest)	65% said 'a moderate level required' (majority)	60% said 'none or little required' (majority)	60% said 'none or little required' (majority)	65% said 'a high level required' (majority)	60% said 'none or little required' (majority)	55% said 'a moderate level required' (majority)
	65% said 'a moderate level required' (majority)	40% said 'a moderate level required'	50% said 'a moderate level required' (highest)	60% said 'a moderate level required' (majority)	60% said 'a moderate level required' (majority)	65% said 'a moderate level required' (majority)	50% said 'a moderate level required' (highest)	55% said 'a moderate level required' (majority)	60% said 'a high level required' (majority)	65% said 'none or little required' (majority)	55% said 'none or little required' (majority)	45% said 'a moderate level required'	60% said 'a high level required' (majority)	50% said 'a high level required'	55% said 'a moderate level required' (majority)	60% said 'a moderate level required' (majority)	65% said 'a high level required' (majority)	65% said 'a moderate level required' (majority)	70% said 'a moderate level required' (majority)	65% said 'a moderate level required' (majority)	70% said 'a moderate level required' (majority)	40% said 'a moderate level required'	45% said 'a high level required'	40% said 'a high level required'	60% said 'a moderate level required' (majority)	45% said 'a high level required' (majority)	70% said 'a high level required' (majority)	45% said 'a moderate level required'	55% said 'a high level required' (majority)	70% said 'none or little required' (majority)	55% said 'a high level required' (majority)	55% said 'a high level required' (majority)	65% said 'a high level required' (majority)	60% said 'a moderate level required' (majority)	65% said 'a high level required' (majority)	70% said 'a high level required' (majority)	55% said 'a moderate level required' (majority)	60% said 'none or little required' (majority)	70% said 'a moderate level required' (majority)		50% said 'a moderate level required' (highest)	65% said 'none or little required' (majority)	50% said 'a moderate level required' (highest)	65% said 'a moderate level required' (majority)	60% said 'none or little required' (majority)	60% said 'none or little required' (majority)	65% said 'a high level required' (majority)	60% said 'none or little required' (majority)	55% said 'a moderate level required' (majority)
	20% said 'a high level required'	60% said 'none or little required' (majority)	50% said 'a moderate level required' (highest)	60% said 'a moderate level required' (majority)	60% said 'a moderate level required' (majority)	65% said 'a moderate level required' (majority)	50% said 'a moderate level required' (highest)	55% said 'a moderate level required' (majority)	60% said 'a high level required' (majority)	65% said 'none or little required' (majority)	55% said 'none or little required' (majority)	45% said 'a moderate level required'	60% said 'a high level required' (majority)	50% said 'a high level required'	55% said 'a moderate level required' (majority)	60% said 'a moderate level required' (majority)	65% said 'a high level required' (majority)	25% said 'a high level required'	70% said 'a moderate level required' (majority)	65% said 'a moderate level required' (majority)	70% said 'a moderate level required' (majority)	40% said 'a moderate level required'	50% said 'a moderate level required' (highest)	40% said 'a moderate level required'	60% said 'a moderate level required' (majority)	45% said 'a high level required' (majority)	70% said 'a high level required' (majority)	45% said 'a high level required'	55% said 'a high level required' (majority)	70% said 'none or little required' (majority)	55% said 'a high level required' (majority)	55% said 'a high level required' (majority)	65% said 'a high level required' (majority)	60% said 'a moderate level required' (majority)	65% said 'a high level required' (majority)	70% said 'a high level required' (majority)	55% said 'a moderate level required' (majority)	60% said 'none or little required' (majority)	70% said 'a moderate level required' (majority)		50% said 'a moderate level required' (highest)	65% said 'none or little required' (majority)	50% said 'a moderate level required' (highest)	65% said 'a moderate level required' (majority)	60% said 'none or little required' (majority)	60% said 'none or little required' (majority)	65% said 'a high level required' (majority)	60% said 'none or little required' (majority)	55% said 'a moderate level required' (majority)
	65% said 'a moderate level required' (majority)	60% said 'none or little required' (majority)	50% said 'a moderate level required' (highest)	60% said 'a moderate level required' (majority)	60% said 'a moderate level required' (majority)	65% said 'a moderate level required' (majority)	50% said 'a moderate level required' (highest)	55% said 'a moderate level required' (majority)	60% said 'a high level required' (majority)	65% said 'none or little required' (majority)	55% said 'none or little required' (majority)	45% said 'a moderate level required'	60% said 'a high level required' (majority)	50% said 'a moderate level required'	55% said 'a moderate level required' (majority)	60% said 'a moderate level required' (majority)	65% said 'a high level required' (majority)	65% said 'a moderate level required' (majority)	70% said 'a moderate level required' (majority)	65% said 'a moderate level required' (majority)	70% said 'a moderate level required' (majority)	40% said 'a moderate level required'	50% said 'a moderate level required' (highest)	40% said 'a moderate level required'	60% said 'a moderate level required' (majority)	40% said 'a moderate level required'	70% said 'a high level required' (majority)	45% said 'a moderate level required'	55% said 'a high level required' (majority)	70% said 'none or little required' (majority)	55% said 'a high level required' (majority)	55% said 'a high level required' (majority)	65% said 'a high level required' (majority)	60% said 'a moderate level required' (majority)	65% said 'a high level required' (majority)	70% said 'a high level required' (majority)	55% said 'a moderate level required' (majority)	60% said 'none or little required' (majority)	70% said 'a moderate level required' (majority)		50% said 'a moderate level required' (highest)	65% said 'none or little required' (majority)	50% said 'a moderate level required' (highest)	65% said 'a moderate level required' (majority)	30% said 'a moderate level of required'	60% said 'none or little required' (majority)	65% said 'a high level required' (majority)	60% said 'none or little required' (majority)	55% said 'a moderate level required' (majority)
	65% said 'a moderate level required' (majority)	60% said 'none or little required' (majority)	50% said 'a moderate level required' (highest)	60% said 'a moderate level required' (majority)	60% said 'a moderate level required' (majority)	65% said 'a moderate level required' (majority)	50% said 'a moderate level required' (highest)	45% said 'a high level required'	60% said 'a high level required' (majority)	65% said 'none or little required' (majority)	55% said 'none or little required' (majority)	45% said 'a moderate level required'	60% said 'a high level required' (majority)	50% said 'a moderate level required'	55% said 'a moderate level required' (majority)	60% said 'a moderate level required' (majority)	65% said 'a high level required' (majority)	65% said 'a moderate level required' (majority)	70% said 'a moderate level required' (majority)	65% said 'a moderate level required' (majority)	70% said 'a moderate level required' (majority)	40% said 'a high level required'	50% said 'a moderate level required' (highest)	40% said 'a high level required'	60% said 'a moderate level required' (majority)	45% said 'a high level required' (majority)	70% said 'a high level required' (majority)	45% said 'a high level required'	55% said 'a high level required' (majority)	70% said 'none or little required' (majority)	55% said 'a high level required' (majority)	55% said 'a high level required' (majority)	65% said 'a high level required' (majority)	60% said 'a moderate level required' (majority)	65% said 'a high level required' (majority)	70% said 'a high level required' (majority)	55% said 'a moderate level required' (majority)	60% said 'none or little required' (majority)	70% said 'a moderate level required' (majority)	The only one sport I disagreed with the majority was Q8 Dancing. I feel dancing requires a high level of attention because it involves both individual coordination (as in aerobic class/homevideo workout which the majority specified as having a 'moderate level required') but a	50% said 'a moderate level required' (highest)	65% said 'none or little required' (majority)	50% said 'a moderate level required' (highest)	65% said 'a moderate level required' (majority)	60% said 'none or little required' (majority)	60% said 'none or little required' (majority)	65% said 'a high level required' (majority)	60% said 'none or little required' (majority)	55% said 'a moderate level required' (majority)
	65% said 'a moderate level required' (majority)	40% said 'a moderate level required'	50% said 'a moderate level required' (highest)	60% said 'a moderate level required' (majority)	60% said 'a moderate level required' (majority)	65% said 'a moderate level required' (majority)	50% said 'a moderate level required' (highest)	55% said 'a moderate level required' (majority)	60% said 'a high level required' (majority)	65% said 'none or little required' (majority)	55% said 'none or little required' (majority)	45% said 'none or little required'	60% said 'a high level required' (majority)	50% said 'a high level required'	55% said 'a moderate level required' (majority)	60% said 'a moderate level required' (majority)	65% said 'a high level required' (majority)	65% said 'a moderate level required' (majority)	70% said 'a moderate level required' (majority)	65% said 'a moderate level required' (majority)	70% said 'a moderate level required' (majority)	40% said 'a moderate level required'	50% said 'a moderate level required' (highest)	40% said 'a moderate level required'	60% said 'a moderate level required' (majority)	45% said 'a high level required' (majority)	70% said 'a high level required' (majority)	45% said 'a moderate level required'	55% said 'a high level required' (majority)	70% said 'none or little required' (majority)	55% said 'a high level required' (majority)	55% said 'a high level required' (majority)	65% said 'a high level required' (majority)	60% said 'a moderate level required' (majority)	65% said 'a high level required' (majority)	70% said 'a high level required' (majority)	55% said 'a moderate level required' (majority)	60% said 'none or little required' (majority)	70% said 'a moderate level required' (majority)		50% said 'a moderate level required' (highest)	65% said 'none or little required' (majority)	50% said 'a moderate level required' (highest)	65% said 'a moderate level required' (majority)	60% said 'none or little required' (majority)	60% said 'none or little required' (majority)	65% said 'a high level required' (majority)	40% said 'a moderate level required'	55% said 'a moderate level required' (majority)
	65% said 'a moderate level required' (majority)	60% said 'none or little required' (majority)	50% said 'a moderate level required' (highest)	60% said 'a moderate level required' (majority)	60% said 'a moderate level required' (majority)	65% said 'a moderate level required' (majority)	40% said 'a high level required'	45% said 'a high level required'	60% said 'a high level required' (majority)	65% said 'none or little required' (majority)	55% said 'none or little required' (majority)	45% said 'a moderate level required'	60% said 'a high level required' (majority)	50% said 'a moderate level required'	55% said 'a moderate level required' (majority)	60% said 'a moderate level required' (majority)	65% said 'a high level required' (majority)	65% said 'a moderate level required' (majority)	70% said 'a moderate level required' (majority)	65% said 'a moderate level required' (majority)	70% said 'a moderate level required' (majority)	40% said 'a high level required'	50% said 'a moderate level required' (highest)	40% said 'a high level required'	60% said 'a moderate level required' (majority)	45% said 'a high level required' (majority)	70% said 'a high level required' (majority)	45% said 'a high level required'	55% said 'a high level required' (majority)	70% said 'none or little required' (majority)	55% said 'a high level required' (majority)	55% said 'a high level required' (majority)	65% said 'a high level required' (majority)	60% said 'a moderate level required' (majority)	65% said 'a high level required' (majority)	70% said 'a high level required' (majority)	40% said 'a high level required'	60% said 'none or little required' (majority)	70% said 'a moderate level required' (majority)		50% said 'a moderate level required' (highest)	65% said 'none or little required' (majority)	50% said 'a moderate level required' (highest)	65% said 'a moderate level required' (majority)	60% said 'none or little required' (majority)	60% said 'none or little required' (majority)	65% said 'a high level required' (majority)	60% said 'none or little required' (majority)	55% said 'a moderate level required' (majority)
	65% said 'a moderate level required' (majority)	60% said 'none or little required' (majority)	50% said 'a moderate level required' (highest)	60% said 'a moderate level required' (majority)	60% said 'a moderate level required' (majority)	65% said 'a moderate level required' (majority)	50% said 'a moderate level required' (highest)	55% said 'a moderate level required' (majority)	60% said 'a high level required' (majority)	65% said 'none or little required' (majority)	55% said 'none or little required' (majority)	45% said 'a moderate level required'	60% said 'a high level required' (majority)	50% said 'a high level required'	55% said 'a moderate level required' (majority)	60% said 'a moderate level required' (majority)	65% said 'a high level required' (majority)	65% said 'a moderate level required' (majority)	70% said 'a moderate level required' (majority)	65% said 'a moderate level required' (majority)	70% said 'a moderate level required' (majority)	40% said 'a high level required'	45% said 'a high level required'	40% said 'a moderate level required'	60% said 'a moderate level required' (majority)	40% said 'a moderate level required'	70% said 'a high level required' (majority)	45% said 'a moderate level required'	55% said 'a high level required' (majority)	70% said 'none or little required' (majority)	55% said 'a high level required' (majority)	55% said 'a high level required' (majority)	65% said 'a high level required' (majority)	60% said 'a moderate level required' (majority)	65% said 'a high level required' (majority)	70% said 'a high level required' (majority)	55% said 'a moderate level required' (majority)	60% said 'none or little required' (majority)	70% said 'a moderate level required' (majority)		50% said 'a moderate level required' (highest)	65% said 'none or little required' (majority)	50% said 'a moderate level required' (highest)	65% said 'a moderate level required' (majority)	60% said 'none or little required' (majority)	60% said 'none or little required' (majority)	65% said 'a high level required' (majority)	40% said 'a moderate level required'	55% said 'a moderate level required' (majority)
	65% said 'a moderate level required' (majority)	60% said 'none or little required' (majority)	50% said 'a moderate level required' (highest)	60% said 'a moderate level required' (majority)	60% said 'a moderate level required' (majority)	65% said 'a moderate level required' (majority)	50% said 'a moderate level required' (highest)	55% said 'a moderate level required' (majority)	60% said 'a high level required' (majority)	65% said 'none or little required' (majority)	35% said 'a moderate level required'	45% said 'none or little required'	60% said 'a high level required' (majority)	50% said 'a high level required'	55% said 'a moderate level required' (majority)	30% said 'a high level required'	65% said 'a high level required' (majority)	65% said 'a moderate level required' (majority)	70% said 'a moderate level required' (majority)	65% said 'a moderate level required' (majority)	70% said 'a moderate level required' (majority)	40% said 'a high level required'	45% said 'a high level required'	40% said 'a high level required'	60% said 'a moderate level required' (majority)	45% said 'a high level required' (majority)	70% said 'a high level required' (majority)	45% said 'a high level required'	55% said 'a high level required' (majority)	70% said 'none or little required' (majority)	55% said 'a high level required' (majority)	55% said 'a high level required' (majority)	65% said 'a high level required' (majority)	60% said 'a moderate level required' (majority)	65% said 'a high level required' (majority)	70% said 'a high level required' (majority)	55% said 'a moderate level required' (majority)	60% said 'none or little required' (majority)	70% said 'a moderate level required' (majority)		50% said 'a moderate level required' (highest)	65% said 'none or little required' (majority)	50% said 'a moderate level required' (highest)	65% said 'a moderate level required' (majority)	60% said 'none or little required' (majority)	60% said 'none or little required' (majority)	30% said 'a moderate level required'	60% said 'none or little required' (majority)	55% said 'a moderate level required' (majority)
	65% said 'a moderate level required' (majority)	60% said 'none or little required' (majority)	50% said 'a moderate level required' (highest)	60% said 'a moderate level required' (majority)	60% said 'a moderate level required' (majority)	25% said 'a high level required'	40% said 'a high level required'	45% said 'a high level required'	60% said 'a high level required' (majority)	35% said 'a moderate level of required'	55% said 'none or little required' (majority)	45% said 'a moderate level required'	40% said 'a moderate level required'	50% said 'a moderate level required'	55% said 'a moderate level required' (majority)	60% said 'a moderate level required' (majority)	25% said 'a moderate level required'	65% said 'a moderate level required' (majority)	70% said 'a moderate level required' (majority)	65% said 'a moderate level required' (majority)	70% said 'a moderate level required' (majority)	40% said 'a moderate level required'	45% said 'a high level required'	40% said 'a high level required'	60% said 'a moderate level required' (majority)	40% said 'a moderate level required'	70% said 'a high level required' (majority)	45% said 'a high level required'	55% said 'a high level required' (majority)	30% said 'a moderate level required'	45% said 'a moderate level required'	55% said 'a high level required' (majority)	35% said 'a moderate level required'	60% said 'a moderate level required' (majority)	65% said 'a high level required' (majority)	30% said 'a moderate level required'	55% said 'a moderate level required' (majority)	60% said 'none or little required' (majority)	70% said 'a moderate level required' (majority)		50% said 'a moderate level required' (highest)	65% said 'none or little required' (majority)	50% said 'a moderate level required' (highest)	65% said 'a moderate level required' (majority)	60% said 'none or little required' (majority)	60% said 'none or little required' (majority)	65% said 'a high level required' (majority)	60% said 'none or little required' (majority)	55% said 'a moderate level required' (majority)
	65% said 'a moderate level required' (majority)	40% said 'a moderate level required'	35% said 'none or little required'	60% said 'a moderate level required' (majority)	60% said 'a moderate level required' (majority)	65% said 'a moderate level required' (majority)	50% said 'a moderate level required' (highest)	45% said 'a high level required'	60% said 'a high level required' (majority)	65% said 'none or little required' (majority)	55% said 'none or little required' (majority)	45% said 'none or little required'	40% said 'a moderate level required'	50% said 'a high level required'	55% said 'a moderate level required' (majority)	60% said 'a moderate level required' (majority)	65% said 'a high level required' (majority)	65% said 'a moderate level required' (majority)	70% said 'a moderate level required' (majority)	65% said 'a moderate level required' (majority)	70% said 'a moderate level required' (majority)	40% said 'a moderate level required'	50% said 'a moderate level required' (highest)	40% said 'a high level required'	60% said 'a moderate level required' (majority)	40% said 'a moderate level required'	70% said 'a high level required' (majority)	45% said 'a moderate level required'	55% said 'a high level required' (majority)	70% said 'none or little required' (majority)	55% said 'a high level required' (majority)	55% said 'a high level required' (majority)	65% said 'a high level required' (majority)	60% said 'a moderate level required' (majority)	65% said 'a high level required' (majority)	70% said 'a high level required' (majority)	55% said 'a moderate level required' (majority)	60% said 'none or little required' (majority)	70% said 'a moderate level required' (majority)		50% said 'a moderate level required' (highest)	65% said 'none or little required' (majority)	50% said 'a moderate level required' (highest)	65% said 'a moderate level required' (majority)	60% said 'none or little required' (majority)	60% said 'none or little required' (majority)	65% said 'a high level required' (majority)	60% said 'none or little required' (majority)	55% said 'a moderate level required' (majority)
	65% said 'a moderate level required' (majority)	60% said 'none or little required' (majority)	50% said 'a moderate level required' (highest)	60% said 'a moderate level required' (majority)	60% said 'a moderate level required' (majority)	65% said 'a moderate level required' (majority)	50% said 'a moderate level required' (highest)	55% said 'a moderate level required' (majority)	60% said 'a high level required' (majority)	65% said 'none or little required' (majority)	55% said 'none or little required' (majority)	45% said 'none or little required'	60% said 'a high level required' (majority)	50% said 'a moderate level required'	55% said 'a moderate level required' (majority)	60% said 'a moderate level required' (majority)	65% said 'a high level required' (majority)	65% said 'a moderate level required' (majority)	70% said 'a moderate level required' (majority)	65% said 'a moderate level required' (majority)	70% said 'a moderate level required' (majority)	40% said 'a moderate level required'	50% said 'a moderate level required' (highest)	40% said 'a high level required'	60% said 'a moderate level required' (majority)	45% said 'a high level required' (majority)	70% said 'a high level required' (majority)	45% said 'a moderate level required'	45% said 'a moderate level required'	70% said 'none or little required' (majority)	45% said 'a moderate level required'	55% said 'a high level required' (majority)	35% said 'a moderate level required'	60% said 'a moderate level required' (majority)	65% said 'a high level required' (majority)	70% said 'a high level required' (majority)	55% said 'a moderate level required' (majority)	60% said 'none or little required' (majority)	70% said 'a moderate level required' (majority)		50% said 'a moderate level required' (highest)	65% said 'none or little required' (majority)	50% said 'a moderate level required' (highest)	65% said 'a moderate level required' (majority)	60% said 'none or little required' (majority)	60% said 'none or little required' (majority)	65% said 'a high level required' (majority)	40% said 'a moderate level required'	55% said 'a moderate level required' (majority)
	20% said 'a high level required'	40% said 'a moderate level required'	50% said 'a moderate level required' (highest)	60% said 'a moderate level required' (majority)	60% said 'a moderate level required' (majority)	25% said 'a high level required'	40% said 'a high level required'	45% said 'a high level required'	60% said 'a high level required' (majority)	65% said 'none or little required' (majority)	55% said 'none or little required' (majority)	45% said 'a moderate level required'	40% said 'a moderate level required'	50% said 'a high level required'	30% said 'none or little required'	30% said 'a high level required'	65% said 'a high level required' (majority)	65% said 'a moderate level required' (majority)	70% said 'a moderate level required' (majority)	30% said 'a high level required'	30% said 'a high level required'	40% said 'a high level required'	50% said 'a moderate level required' (highest)	40% said 'a moderate level required'	15% said 'a high level required'	45% said 'a high level required' (majority)	70% said 'a high level required' (majority)	45% said 'a high level required'	55% said 'a high level required' (majority)	70% said 'none or little required' (majority)	55% said 'a high level required' (majority)	55% said 'a high level required' (majority)	65% said 'a high level required' (majority)	60% said 'a moderate level required' (majority)	35% said 'a moderate level required'	70% said 'a high level required' (majority)	55% said 'a moderate level required' (majority)	40% said 'a moderate level required'	15% said 'a high level required'		50% said 'a moderate level required' (highest)	65% said 'none or little required' (majority)	50% said 'a moderate level required' (highest)	65% said 'a moderate level required' (majority)	30% said 'a moderate level of required'	35% said 'a moderate level required'	65% said 'a high level required' (majority)	60% said 'none or little required' (majority)	55% said 'a moderate level required' (majority)
	65% said 'a moderate level required' (majority)	60% said 'none or little required' (majority)	50% said 'a moderate level required' (highest)	60% said 'a moderate level required' (majority)	60% said 'a moderate level required' (majority)	65% said 'a moderate level required' (majority)	50% said 'a moderate level required' (highest)	55% said 'a moderate level required' (majority)	40% said 'a moderate level of required'	35% said 'a moderate level of required'	35% said 'a moderate level required'	45% said 'a moderate level required'	40% said 'a moderate level required'	50% said 'a high level required'	55% said 'a moderate level required' (majority)	60% said 'a moderate level required' (majority)	25% said 'a moderate level required'	65% said 'a moderate level required' (majority)	70% said 'a moderate level required' (majority)	30% said 'a high level required'	70% said 'a moderate level required' (majority)	40% said 'a high level required'	50% said 'a moderate level required' (highest)	40% said 'a moderate level required'	60% said 'a moderate level required' (majority)	45% said 'a high level required' (majority)	70% said 'a high level required' (majority)	45% said 'a high level required'	55% said 'a high level required' (majority)	70% said 'none or little required' (majority)	55% said 'a high level required' (majority)	55% said 'a high level required' (majority)	65% said 'a high level required' (majority)	60% said 'a moderate level required' (majority)	65% said 'a high level required' (majority)	70% said 'a high level required' (majority)	40% said 'a high level required'	60% said 'none or little required' (majority)	70% said 'a moderate level required' (majority)		50% said 'a moderate level required' (highest)	5% said 'a high level required'	50% said 'a moderate level required' (highest)	65% said 'a moderate level required' (majority)	60% said 'none or little required' (majority)	60% said 'none or little required' (majority)	65% said 'a high level required' (majority)	40% said 'a moderate level required'	55% said 'a moderate level required' (majority)
	20% said 'a high level required'	60% said 'none or little required' (majority)	50% said 'a moderate level required' (highest)	60% said 'a moderate level required' (majority)	60% said 'a moderate level required' (majority)	65% said 'a moderate level required' (majority)	50% said 'a moderate level required' (highest)	55% said 'a moderate level required' (majority)	40% said 'a moderate level of required'	65% said 'none or little required' (majority)	35% said 'a moderate level required'	45% said 'a moderate level required'	60% said 'a high level required' (majority)	50% said 'a high level required'	55% said 'a moderate level required' (majority)	60% said 'a moderate level required' (majority)	65% said 'a high level required' (majority)	65% said 'a moderate level required' (majority)	70% said 'a moderate level required' (majority)	65% said 'a moderate level required' (majority)	70% said 'a moderate level required' (majority)	40% said 'a high level required'	45% said 'a high level required'	40% said 'a moderate level required'	60% said 'a moderate level required' (majority)	45% said 'a high level required' (majority)	70% said 'a high level required' (majority)	45% said 'a moderate level required'	55% said 'a high level required' (majority)	30% said 'a moderate level required'	55% said 'a high level required' (majority)	55% said 'a high level required' (majority)	65% said 'a high level required' (majority)	60% said 'a moderate level required' (majority)	65% said 'a high level required' (majority)	70% said 'a high level required' (majority)	55% said 'a moderate level required' (majority)	60% said 'none or little required' (majority)	70% said 'a moderate level required' (majority)		35% said 'none or little required'	65% said 'none or little required' (majority)	50% said 'a moderate level required' (highest)	65% said 'a moderate level required' (majority)	30% said 'a moderate level of required'	60% said 'none or little required' (majority)	30% said 'a moderate level required'	60% said 'none or little required' (majority)	55% said 'a moderate level required' (majority)
[truncated: 105 more columns]

## Sheet: physical factors round 1
ID.format	ID.completed	Q1	Q2	Q3	Q4	Q5	Q6	Q7	Q8	Q9	Q10	Q11a	Q11b	Q11c	Q11d	Q11e	Q11f	Q11g	Q11h	Q11i	Q11j	Q11k	Q11l	Q11m	Q11n	Q11o	Q11p	Q11q	Q11r	Q11s	Q11t	Q11u	Q11v	Q11w	Q11x	Q11y	Q11z	Q11aa	Q11ab	Q11ac	Q11ad	Q11ae	Q11af	Q11ag	Q11ah	Q11ai	Q11aj	Q11ak	Q11al
The published format which was employed	Complete response received	Please insert your ID code (this can be found in your inv...	I have read and understood the information sheet on the a...	I have agreed to take part in the study as it has been ou...	I understand that these studies are part of a research pr...	I hereby fully and freely give my informed consent to tak...	Please state your primary discipline	Please state your current job title/role	How many years of experience do you have in your primary ...	Please list your qualifications		Bicycling, not stationary	Spin/RPM/Cycle class	Rope skipping	Pilates	Fitness class, aqua	Home video/DVD workout	Yoga	Aerobics Class	Dancing	Handball	Fishing	Hunting	Cleaning	Home repair	Gardening	Running, not on treadmill	Archery, non-hunting	Badminton	Basketball	Playing children’s games	Cricket	Croquet	Frisbee	Gymnastics	Hockey, field and ice	Horseback riding	Fitness class, resistance toning	Cooking and food preparation	Army type obstacle course exercise/boot camp training	Skating, ice, roller and in-line	Figure skating and ice dancing	Rugby	Skateboarding	Football	Softball and rounders	Table tennis	Tai Chi	Tennis
Web: Snap WebHost	completed	Removed as potentially identifiable	Yes	Yes	Yes	Yes	Exercise Physiology	Removed as potentially identifiable	5	Removed as potentially identifiable	Male	A moderate level required	A moderate level required	A moderate level required	A high level required	A moderate level required	A moderate level required	A high level required	A moderate level required	A moderate level required	A moderate level required	None or little required	None or little required	None or little required	None or little required	None or little required	A moderate level required	None or little required	A moderate level required	A moderate level required	None or little required	A moderate level required	None or little required	None or little required	A high level required	A moderate level required	A moderate level required	A moderate level required	None or little required	A moderate level required	A moderate level required	A high level required	A moderate level required	A high level required	A moderate level required	A moderate level required	A moderate level required	A moderate level required	A moderate level required
Web: Snap WebHost	completed		Yes	Yes	Yes	Yes	Exercise physiology		8 years		Female	A moderate level required	A moderate level required	A moderate level required	A high level required	A moderate level required	A moderate level required	A high level required	A high level required	A high level required	A moderate level required	None or little required	None or little required	None or little required	None or little required	None or little required	A high level required	A moderate level required	A high level required	A moderate level required	A moderate level required	A high level required	None or little required	None or little required	A high level required	A high level required	A moderate level required	A high level required	None or little required	A moderate level required	A moderate level required	A high level required	A moderate level required	A high level required	A high level required	A moderate level required	A moderate level required	A high level required	A high level required
Web: Snap WebHost	completed		Yes	Yes	Yes	Yes	Sport Science		6 years		Male	A moderate level required	A moderate level required	A moderate level required	A moderate level required	A moderate level required	None or little required	A high level required	A moderate level required	A high level required	A moderate level required	None or little required	None or little required	None or little required	None or little required	None or little required	A moderate level required	A moderate level required	A moderate level required	A moderate level required	None or little required	A moderate level required	None or little required	A moderate level required	A moderate level required	A moderate level required	A moderate level required	A moderate level required	None or little required	A moderate level required	A moderate level required	A moderate level required	A moderate level required	A moderate level required	A moderate level required	A moderate level required	A moderate level required	A moderate level required	A moderate level required
Web: Snap WebHost	completed		Yes	Yes	Yes	Yes	Physical Activity for Health		12		Male	None or little required	None or little required	None or little required	A high level required	A moderate level required	None or little required	A high level required	A moderate level required	A moderate level required	A high level required	None or little required	None or little required	None or little required	None or little required	None or little required	A moderate level required	A moderate level required	A high level required	A high level required	A moderate level required	A moderate level required	None or little required	A moderate level required	A high level required	A high level required	None or little required	A moderate level required	None or little required	A high level required	A high level required	A high level required	A high level required	None or little required	A high level required	A high level required	A moderate level required	A moderate level required	A high level required
Web: Snap WebHost	completed		Yes	Yes	Yes	Yes	Physical Education		24 years		Male	A moderate level required	A moderate level required	None or little required	A high level required	A moderate level required	A moderate level required	A high level required	A moderate level required	A moderate level required	A moderate level required	None or little required	None or little required	None or little required	None or little required	None or little required	None or little required	None or little required	A moderate level required	A moderate level required	None or little required	A moderate level required	None or little required	A moderate level required	A high level required	A moderate level required	None or little required	A moderate level required	None or little required	A moderate level required	None or little required	A moderate level required	A moderate level required	A moderate level required	A moderate level required	None or little required	A moderate level required	A moderate level required	A moderate level required
Web: Snap WebHost	completed		Yes	Yes	Yes	Yes	Health Psychology		7		Female	A moderate level required	A moderate level required	A moderate level required	A moderate level required	A moderate level required	A moderate level required	A moderate level required	A moderate level required	A moderate level required	A moderate level required	None or little required	A moderate level required	A moderate level required	A moderate level required	A moderate level required	A moderate level required	A high level required	A high level required	A high level required	A moderate level required	A moderate level required	None or little required	A high level required	A high level required	A moderate level required	A moderate level required	A moderate level required	None or little required	A high level required	A moderate level required	A high level required	A high level required	A high level required	A high level required	A moderate level required	A moderate level required	A moderate level required	A high level required
Web: Snap WebHost	completed		Yes	Yes	Yes	Yes	Physical activity for health		8 years		Male	None or little required	None or little required	A moderate level required	A high level required	A moderate level required	A moderate level required	A high level required	A moderate level required	A high level required	A high level required	None or little required	A moderate level required	A moderate level required	A moderate level required	A high level required	A moderate level required	A moderate level required	A high level required	A high level required	A high level required	A high level required	None or little required	A moderate level required	A high level required	A high level required	None or little required	A high level required	None or little required	A high level required	A high level required	A high level required	A high level required	A high level required	A high level required	A moderate level required	A moderate level required	A high level required	A high level required
Web: Snap WebHost	completed		Yes	Yes	Yes	Yes	Public Health / Epidemiology		9		Male	None or little required	None or little required	None or little required	A high level required	A moderate level required	A moderate level required	A high level required	A moderate level required	A moderate level required	A moderate level required	None or little required	None or little required	None or little required	None or little required	None or little required	A moderate level required	None or little required	A moderate level required	A moderate level required	None or little required	A moderate level required	None or little required	A moderate level required	A high level required	A moderate level required	A moderate level required	A moderate level required	None or little required	A moderate level required	A moderate level required	A high level required	A moderate level required	A moderate level required	A moderate level required	A moderate level required	None or little required	A high level required	A moderate level required
Web: Snap WebHost	completed		Yes	Yes	Yes	Yes	Geriatric Medicine		13		Male	None or little required	None or little required	A moderate level required	A moderate level required	A moderate level required	A moderate level required	A high level required	A high level required	A high level required	A moderate level required	None or little required	None or little required	None or little required	None or little required	None or little required	A moderate level required	A moderate level required	A high level required	A high level required	A moderate level required	A high level required	None or little required	A moderate level required	A high level required	A moderate level required	A moderate level required	A moderate level required	None or little required	A high level required	A moderate level required	A high level required	A moderate level required	A moderate level required	A high level required	A high level required	A high level required	A moderate level required	A high level required
Web: Snap WebHost	completed		Yes	Yes	Yes	Yes	Psychology		26		Female	A moderate level required	A moderate level required	A high level required	A high level required	A high level required	A high level required	A high level required	A high level required	A high level required	A moderate level required	None or little required	None or little required	A moderate level required	A moderate level required	A moderate level required	A high level required	A moderate level required	A moderate level required	A moderate level required	None or little required	A moderate level required	None or little required	None or little required	A high level required	A moderate level required	None or little required	A high level required	None or little required	A moderate level required	None or little required	A moderate level required	A moderate level required	A moderate level required	A moderate level required	A moderate level required	A moderate level required	A high level required	A moderate level required
Web: Snap WebHost	completed		Yes	Yes	Yes	Yes	Sport ad exercise science		5		Female	None or little required	A moderate level required	A moderate level required	A high level required	A moderate level required	A moderate level required	A high level required	A moderate level required	A moderate level required	A moderate level required	None or little required	None or little required	None or little required	A moderate level required	None or little required	A moderate level required	None or little required	A high level required	A high level required	A moderate level required	A moderate level required	None or little required	A moderate level required	A high level required	A moderate level required	A moderate level required	A moderate level required	None or little required	A moderate level required	A moderate level required	A high level required	A moderate level required	None or little required	A moderate level required	A moderate level required	A moderate level required	A moderate level required	A high level required
Web: Snap WebHost	completed		Yes	Yes	Yes	Yes	Health Psychology		12 years		Female	A moderate level required	A moderate level required	A moderate level required	A high level required	A moderate level required	A moderate level required	A high level required	A moderate level required	A high level required	A moderate level required	None or little required	None or little required	None or little required	None or little required	A moderate level required	A moderate level required	None or little required	A moderate level required	A moderate level required	A moderate level required	A moderate level required	None or little required	None or little required	A high level required	A moderate level required	A moderate level required	A moderate level required	None or little required	A moderate level required	A moderate level required	A high level required	A moderate level required	A moderate level required	A moderate level required	A moderate level required	None or little required	A high level required	A moderate level required
Web: Snap WebHost	completed		Yes	Yes	Yes	Yes	Physiotherapy		7 years		Female	A moderate level required	A moderate level required	None or little required	A high level required	A high level required	A moderate level required	A moderate level required	A moderate level required	A moderate level required	A moderate level required	A moderate level required	A moderate level required	A moderate level required	None or little required	None or little required	A high level required	A high level required	None or little required	A high level required	A moderate level required	A moderate level required	A moderate level required	A moderate level required	A high level required	A moderate level required	A high level required	A high level required	None or little required	A moderate level required	A moderate level required	A moderate level required	A high level required	A high level required	A moderate level required	None or little required	A moderate level required	None or little required	A moderate level required
Web: Snap WebHost	completed		Yes	Yes	Yes	Yes	Health Psychology		10 years		Male	A moderate level required	A moderate level required	A moderate level required	A high level required	None or little required	A moderate level required	A high level required	A high level required	A high level required	A high level required	None or little required	None or little required	A moderate level required	A moderate level required	A moderate level required	A high level required	None or little required	A high level required	A high level required	A moderate level required	None or little required	None or little required	A high level required	A high level required	A high level required	A moderate level required	A high level required	None or little required	A high level required	A high level required	A high level required	A high level required	A high level required	A high level required	A high level required	A high level required	A high level required	A high level required
Web: Snap WebHost	completed		Yes	Yes	Yes	Yes	education		40		Male	A moderate level required	A moderate level required	A high level required	A high level required	A moderate level required	A moderate level required	A high level required	A high level required	A high level required	A high level required	None or little required	None or little required	None or little required	None or little required	A moderate level required	A moderate level required	A moderate level required	A high level required	A high level required	None or little required	A moderate level required	None or little required	A moderate level required	A high level required	A moderate level required	None or little required	A moderate level required	None or little required	A high level required	A moderate level required	A high level required	A moderate level required	A high level required	A high level required	A moderate level required	A moderate level required	A moderate level required	A high level required
Web: Snap WebHost	completed		Yes	Yes	Yes	Yes	Exercise Physiology		12		Male	A moderate level required	A moderate level required	A moderate level required	A high level required	A moderate level required	A moderate level required	A high level required	A moderate level required	A high level required	A moderate level required	None or little required	None or little required	A moderate level required	A moderate level required	A moderate level required	A moderate level required	None or little required	A moderate level required	A moderate level required	A moderate level required	A moderate level required	None or little required	A moderate level required	A high level required	A moderate level required	A moderate level required	A moderate level required	None or little required	A moderate level required	A moderate level required	A moderate level required	A moderate level required	A moderate level required	A moderate level required	A moderate level required	A moderate level required	A moderate level required	A moderate level required
Web: Snap WebHost	completed		Yes	Yes	Yes	Yes	Physical Education		10		Male	A moderate level required	None or little required	None or little required	A high level required	None or little required	A moderate level required	A high level required	A moderate level required	A high level required	A moderate level required	None or little required	None or little required	None or little required	None or little required	None or little required	None or little required	A moderate level required	A moderate level required	A moderate level required	None or little required	A moderate level required	None or little required	None or little required	A high level required	A moderate level required	None or little required	A moderate level required	None or little required	A moderate level required	None or little required	A high level required	A moderate level required	None or little required	A moderate level required	A moderate level required	None or little required	A high level required	A moderate level required
Web: Snap WebHost	completed		Yes	Yes	Yes	Yes	General Practice		4		Male	A moderate level required	A moderate level required	A moderate level required	A high level required	A moderate level required	A moderate level required	A high level required	A high level required	A high level required	A high level required	A moderate level required	A moderate level required	None or little required	None or little required	A moderate level required	A moderate level required	None or little required	A high level required	A high level required	A moderate level required	A high level required	None or little required	A high level required	A high level required	A high level required	A moderate level required	A moderate level required	None or little required	A high level required	A moderate level required	A high level required	A high level required	A high level required	A high level required	A high level required	A high level required	A high level required	A high level required
Web: Snap WebHost	completed		Yes	Yes	Yes	Yes	Exercise Physiology		25 years		Female	A moderate level required	None or little required	A moderate level required	A moderate level required	A moderate level required	A moderate level required	A moderate level required	A moderate level required	A high level required	A high level required	None or little required	A moderate level required	A moderate level required	A high level required	A moderate level required	A moderate level required	A high level required	A high level required	A high level required	A moderate level required	A high level required	None or little required	A high level required	A high level required	A high level required	A moderate level required	A moderate level required	None or little required	A high level required	A moderate level required	A high level required	A high level required	A moderate level required	A moderate level required	A moderate level required	A moderate level required	A moderate level required	A moderate level required
Web: Snap WebHost	completed		Yes	Yes	Yes	Yes	Health Science		13 years		Male	A high level required	A high level required	A high level required	A high level required	A high level required	A moderate level required	A high level required	A moderate level required	A moderate level required	A high level required	A moderate level required	A moderate level required	A moderate level required	A moderate level required	A moderate level required	A moderate level required	A high level required	A high level required	A high level required	None or little required	A moderate level required	A moderate level required	A moderate level required	A high level required	A moderate level required	A moderate level required	A moderate level required	None or little required	A high level required	A moderate level required	A high level required	A moderate level required	A high level required	A moderate level required	A high level required	A moderate level required	A high level required	A moderate level required
[truncated: 210 more columns]

## Sheet: physical factors round 2
ID.completed	ID.time	Q1a	Q2a	Q3a	Q4a	Q5a	Q6a	Q7a	Q8a	Q9a	Q10a	Q11a	Q12a	Q13a	Q14a	Q15a	Q16a	Q17a	Q18a	Q19a	Q20a	Q21a	Q22a	Q23a	Q24a	Q25a	Q26a	Q27a	Q28a	Q29a	Q30a	Q31a	Q32a	Q33a	Q34a	Q35a	Q36a	Q37a	Q38a	Q39a	Q40a	Q41a	Q42a	Q43a	Q44	Q45a	Q46a	Q47a	Q48a
Complete response received	Duration of interview	Bicycling, not stationary	Spin/RPM/Cycle class	Rope skipping	Aerobics Class	Dancing	Handball	Hunting	Cleaning	Home repair	Gardening	Running, not on treadmill	Archery, non-hunting	Badminton	Basketball	Playing children’s games	Cricket	Frisbee	Hockey, field and ice	Horseback riding	Army type obstacle course exercise/boot camp training	Skating, ice, roller and in-line	Rugby	Skateboarding	Football	Softball and rounders	Table tennis	Tai Chi	Tennis	Volleyball	Athletics	Windsurfing/sailing	Surfing	Swimming, laps	Water polo	Golf	Skiing	CV Exercise Machine eg. tradmill, crosstrainer	Squash and racketball	Man-powered boating	Polo, on horseback	Orienteering	Resistance/Strength Training	Exergaming eg. Wii Sports	comments	Gardening	Cricket	Home repair	Fitness class, aqua
Removed as potentially identifiable	27.47	70% said 'a moderate level required' (majority)	65% said 'a moderate level required' (majority)	60% said 'a moderate required' (majority)	70% said 'a moderate level required' (majority)	60% said 'a high level required' (majority)	65% said 'a moderate level required' (majority)	70% said 'none or little required' (majority)	60% said 'none or little required' (majority)	60% said 'none or little required' (majority)	50% said 'none or little required' (highest)	70% said 'a moderate level required' (majority)	40% said 'a moderate level required'	55% said 'a high level required' (majority)	55% said 'a high level required' (majority)	40% said 'none or little required'	70% said 'a moderate level required' (majority)	55% said 'a moderate level required' (majority)	70% said 'a moderate level required' (majority)	65% said 'a moderate level required' (majority)	55% said 'a moderate level required' (majority)	70% said 'a moderate level required' (majority)	65% said 'a moderate level required' (majority)	40% said 'a moderate level required'	60% said 'a moderate level required' (majority)	65% said 'a moderate level required' (majority)	70% said 'a moderate level required' (majority)	50% said 'a moderate level required' (highest)	55% said 'a moderate level required' (majority)	55% said 'a moderate level required' (majority)	55% said 'a high level required' (majority)	65% said 'a moderate level required' (majority)	55% said 'a moderate level required' (majority)	55% said 'a moderate level required' (majority)	55% said 'a high level required' (majority)	55% said 'a moderate level required' (majority)	55% said 'a high level required' (majority)	65% said 'a moderate level required' (majority)	50% said 'a moderate level required'	55% said 'a moderate level required' (majority)	70% said 'a moderate level required' (majority)	30% said 'none or little required'	70% said 'a moderate level required' (majority)	50% said 'a moderate level required'		70% said 'none or little required' (majority)	55% said 'a moderate level required' (majority)	55% said 'none or little required' (majority)	50% said 'a moderate level required' (highest)
	12.23	70% said 'a moderate level required' (majority)	65% said 'a moderate level required' (majority)	60% said 'a moderate required' (majority)	70% said 'a moderate level required' (majority)	60% said 'a high level required' (majority)	65% said 'a moderate level required' (majority)	70% said 'none or little required' (majority)	60% said 'none or little required' (majority)	60% said 'none or little required' (majority)	50% said 'none or little required' (highest)	70% said 'a moderate level required' (majority)	40% said 'none or little required'	55% said 'a high level required' (majority)	55% said 'a high level required' (majority)	55% said 'a moderate level required' (majority)	70% said 'a moderate level required' (majority)	55% said 'a moderate level required' (majority)	70% said 'a moderate level required' (majority)	65% said 'a moderate level required' (majority)	55% said 'a moderate level required' (majority)	70% said 'a moderate level required' (majority)	65% said 'a moderate level required' (majority)	45% said 'a high level required' (highest)	60% said 'a moderate level required' (majority)	65% said 'a moderate level required' (majority)	70% said 'a moderate level required' (majority)	50% said 'a moderate level required' (highest)	55% said 'a moderate level required' (majority)	55% said 'a moderate level required' (majority)	55% said 'a high level required' (majority)	65% said 'a moderate level required' (majority)	55% said 'a moderate level required' (majority)	55% said 'a moderate level required' (majority)	40% said 'a moderate level required'	55% said 'a moderate level required' (majority)	55% said 'a high level required' (majority)	65% said 'a moderate level required' (majority)	50% said 'a moderate level required'	55% said 'a moderate level required' (majority)	70% said 'a moderate level required' (majority)	55% said 'a moderate level required' (majority)	70% said 'a moderate level required' (majority)	50% said 'none or little required'		70% said 'none or little required' (majority)	55% said 'a moderate level required' (majority)	55% said 'none or little required' (majority)	50% said 'a moderate level required' (highest)
	11.87	25% said 'none or little required'	30% said 'none or little required'	60% said 'a moderate required' (majority)	30% said 'a high level required'	60% said 'a high level required' (majority)	65% said 'a moderate level required' (majority)	70% said 'none or little required' (majority)	60% said 'none or little required' (majority)	60% said 'none or little required' (majority)	50% said 'none or little required' (highest)	70% said 'a moderate level required' (majority)	40% said 'a moderate level required'	55% said 'a high level required' (majority)	55% said 'a high level required' (majority)	55% said 'a moderate level required' (majority)	25% said 'a high level required'	55% said 'a moderate level required' (majority)	70% said 'a moderate level required' (majority)	65% said 'a moderate level required' (majority)	45% said 'a high level required'	70% said 'a moderate level required' (majority)	65% said 'a moderate level required' (majority)	40% said 'a moderate level required'	40% said 'a high level required'	65% said 'a moderate level required' (majority)	70% said 'a moderate level required' (majority)	50% said 'a moderate level required' (highest)	55% said 'a moderate level required' (majority)	45% said 'a high level required'	55% said 'a high level required' (majority)	65% said 'a moderate level required' (majority)	40% said 'a high level required'	55% said 'a moderate level required' (majority)	55% said 'a high level required' (majority)	55% said 'a moderate level required' (majority)	55% said 'a high level required' (majority)	65% said 'a moderate level required' (majority)	50% said 'a high level required'	55% said 'a moderate level required' (majority)	20% said 'a high level required'	55% said 'a moderate level required' (majority)	70% said 'a moderate level required' (majority)	50% said 'a moderate level required'		70% said 'none or little required' (majority)	55% said 'a moderate level required' (majority)	45% said 'a moderate level required'	45% said 'none or little required'
	16.27	70% said 'a moderate level required' (majority)	65% said 'a moderate level required' (majority)	60% said 'a moderate required' (majority)	70% said 'a moderate level required' (majority)	60% said 'a high level required' (majority)	35% said 'a high level required'	30% said 'a moderate level required'	40% said 'a moderate level required'	35% said 'a moderate level required'	45% said 'a moderate level required'	70% said 'a moderate level required' (majority)	40% said 'none or little required'	55% said 'a high level required' (majority)	55% said 'a high level required' (majority)	55% said 'a moderate level required' (majority)	25% said 'a high level required'	55% said 'a moderate level required' (majority)	30% said 'a high level required'	65% said 'a moderate level required' (majority)	45% said 'a high level required'	70% said 'a moderate level required' (majority)	35% said 'a high level required'	45% said 'a high level required' (highest)	40% said 'a high level required'	65% said 'a moderate level required' (majority)	70% said 'a moderate level required' (majority)	45% said 'a high level required'	45% said 'a high level required'	45% said 'a high level required'	55% said 'a high level required' (majority)	65% said 'a moderate level required' (majority)	55% said 'a moderate level required' (majority)	55% said 'a moderate level required' (majority)	55% said 'a high level required' (majority)	55% said 'a moderate level required' (majority)	55% said 'a high level required' (majority)	65% said 'a moderate level required' (majority)	50% said 'a high level required'	20% said 'a high level required'	70% said 'a moderate level required' (majority)	55% said 'a moderate level required' (majority)	70% said 'a moderate level required' (majority)	50% said 'none or little required'	Does man-powered boating mean/include rowing? I wonder if this question should be clarified? This requires good knee and lower back flexibility. And I'm guessing canoeing and similar require good shoulder, wrist and elbow flexibility	30% said 'a moderate level required'	55% said 'a moderate level required' (majority)	45% said 'a moderate level required'	50% said 'a moderate level required' (highest)
	19.92	70% said 'a moderate level required' (majority)	65% said 'a moderate level required' (majority)	60% said 'a moderate required' (majority)	70% said 'a moderate level required' (majority)	60% said 'a high level required' (majority)	35% said 'a high level required'	70% said 'none or little required' (majority)	60% said 'none or little required' (majority)	60% said 'none or little required' (majority)	50% said 'none or little required' (highest)	70% said 'a moderate level required' (majority)	40% said 'none or little required'	55% said 'a high level required' (majority)	55% said 'a high level required' (majority)	55% said 'a moderate level required' (majority)	70% said 'a moderate level required' (majority)	55% said 'a moderate level required' (majority)	30% said 'a high level required'	65% said 'a moderate level required' (majority)	45% said 'a high level required'	70% said 'a moderate level required' (majority)	35% said 'a high level required'	45% said 'a high level required' (highest)	40% said 'a high level required'	25% said 'a high level required'	70% said 'a moderate level required' (majority)	50% said 'a moderate level required' (highest)	45% said 'a high level required'	45% said 'a high level required'	55% said 'a high level required' (majority)	30% said 'a high level required'	40% said 'a high level required'	55% said 'a moderate level required' (majority)	55% said 'a high level required' (majority)	55% said 'a moderate level required' (majority)	55% said 'a high level required' (majority)	65% said 'a moderate level required' (majority)	50% said 'a high level required'	55% said 'a moderate level required' (majority)	70% said 'a moderate level required' (majority)	55% said 'a moderate level required' (majority)	70% said 'a moderate level required' (majority)	50% said 'a moderate level required'		70% said 'none or little required' (majority)	55% said 'a moderate level required' (majority)	55% said 'none or little required' (majority)	45% said 'none or little required'
	10.1	70% said 'a moderate level required' (majority)	65% said 'a moderate level required' (majority)	25% said 'none or little required'	70% said 'a moderate level required' (majority)	60% said 'a high level required' (majority)	65% said 'a moderate level required' (majority)	70% said 'none or little required' (majority)	60% said 'none or little required' (majority)	60% said 'none or little required' (majority)	50% said 'none or little required' (highest)	70% said 'a moderate level required' (majority)	40% said 'a moderate level required'	55% said 'a high level required' (majority)	55% said 'a high level required' (majority)	55% said 'a moderate level required' (majority)	70% said 'a moderate level required' (majority)	55% said 'a moderate level required' (majority)	30% said 'a high level required'	65% said 'a moderate level required' (majority)	45% said 'a high level required'	70% said 'a moderate level required' (majority)	65% said 'a moderate level required' (majority)	40% said 'a moderate level required'	60% said 'a moderate level required' (majority)	65% said 'a moderate level required' (majority)	70% said 'a moderate level required' (majority)	50% said 'a moderate level required' (highest)	45% said 'a high level required'	45% said 'a high level required'	55% said 'a high level required' (majority)	65% said 'a moderate level required' (majority)	55% said 'a moderate level required' (majority)	55% said 'a moderate level required' (majority)	55% said 'a high level required' (majority)	55% said 'a moderate level required' (majority)	40% said 'a moderate level required'	65% said 'a moderate level required' (majority)	50% said 'a moderate level required'	55% said 'a moderate level required' (majority)	70% said 'a moderate level required' (majority)	55% said 'a moderate level required' (majority)	70% said 'a moderate level required' (majority)	50% said 'a moderate level required'		70% said 'none or little required' (majority)	55% said 'a moderate level required' (majority)	55% said 'none or little required' (majority)	50% said 'a moderate level required' (highest)
	16.42	70% said 'a moderate level required' (majority)	65% said 'a moderate level required' (majority)	25% said 'none or little required'	70% said 'a moderate level required' (majority)	40% said 'a moderate level required'	65% said 'a moderate level required' (majority)	70% said 'none or little required' (majority)	60% said 'none or little required' (majority)	60% said 'none or little required' (majority)	50% said 'none or little required' (highest)	10% said 'none or little required'	40% said 'none or little required'	55% said 'a high level required' (majority)	45% said 'a moderate level required'	40% said 'none or little required'	70% said 'a moderate level required' (majority)	55% said 'a moderate level required' (majority)	70% said 'a moderate level required' (majority)	30% said 'none or little required'	55% said 'a moderate level required' (majority)	70% said 'a moderate level required' (majority)	65% said 'a moderate level required' (majority)	40% said 'a moderate level required'	60% said 'a moderate level required' (majority)	65% said 'a moderate level required' (majority)	70% said 'a moderate level required' (majority)	50% said 'a moderate level required' (highest)	55% said 'a moderate level required' (majority)	55% said 'a moderate level required' (majority)	55% said 'a high level required' (majority)	65% said 'a moderate level required' (majority)	55% said 'a moderate level required' (majority)	55% said 'a moderate level required' (majority)	55% said 'a high level required' (majority)	55% said 'a moderate level required' (majority)	55% said 'a high level required' (majority)	20% said 'none or little required'	50% said 'a moderate level required'	55% said 'a moderate level required' (majority)	70% said 'a moderate level required' (majority)	55% said 'a moderate level required' (majority)	70% said 'a moderate level required' (majority)	50% said 'none or little required'		70% said 'none or little required' (majority)	55% said 'a moderate level required' (majority)	55% said 'none or little required' (majority)	50% said 'a moderate level required' (highest)
	12.6	70% said 'a moderate level required' (majority)	65% said 'a moderate level required' (majority)	60% said 'a moderate required' (majority)	30% said 'a high level required'	60% said 'a high level required' (majority)	65% said 'a moderate level required' (majority)	70% said 'none or little required' (majority)	60% said 'none or little required' (majority)	60% said 'none or little required' (majority)	45% said 'a moderate level required'	70% said 'a moderate level required' (majority)	40% said 'a moderate level required'	55% said 'a high level required' (majority)	55% said 'a high level required' (majority)	55% said 'a moderate level required' (majority)	70% said 'a moderate level required' (majority)	55% said 'a moderate level required' (majority)	70% said 'a moderate level required' (majority)	65% said 'a moderate level required' (majority)	55% said 'a moderate level required' (majority)	70% said 'a moderate level required' (majority)	65% said 'a moderate level required' (majority)	40% said 'a moderate level required'	60% said 'a moderate level required' (majority)	65% said 'a moderate level required' (majority)	70% said 'a moderate level required' (majority)	45% said 'a high level required'	55% said 'a moderate level required' (majority)	55% said 'a moderate level required' (majority)	55% said 'a high level required' (majority)	65% said 'a moderate level required' (majority)	55% said 'a moderate level required' (majority)	55% said 'a moderate level required' (majority)	40% said 'a moderate level required'	55% said 'a moderate level required' (majority)	55% said 'a high level required' (majority)	65% said 'a moderate level required' (majority)	50% said 'a moderate level required'	55% said 'a moderate level required' (majority)	70% said 'a moderate level required' (majority)	55% said 'a moderate level required' (majority)	70% said 'a moderate level required' (majority)	50% said 'a moderate level required'		70% said 'none or little required' (majority)	55% said 'a moderate level required' (majority)	45% said 'a moderate level required'	50% said 'a moderate level required' (highest)
	42.07	70% said 'a moderate level required' (majority)	65% said 'a moderate level required' (majority)	60% said 'a moderate required' (majority)	70% said 'a moderate level required' (majority)	60% said 'a high level required' (majority)	65% said 'a moderate level required' (majority)	70% said 'none or little required' (majority)	60% said 'none or little required' (majority)	60% said 'none or little required' (majority)	50% said 'none or little required' (highest)	70% said 'a moderate level required' (majority)	40% said 'a moderate level required'	55% said 'a high level required' (majority)	45% said 'a moderate level required'	55% said 'a moderate level required' (majority)	70% said 'a moderate level required' (majority)	55% said 'a moderate level required' (majority)	70% said 'a moderate level required' (majority)	65% said 'a moderate level required' (majority)	45% said 'a high level required'	70% said 'a moderate level required' (majority)	65% said 'a moderate level required' (majority)	40% said 'a moderate level required'	60% said 'a moderate level required' (majority)	65% said 'a moderate level required' (majority)	70% said 'a moderate level required' (majority)	45% said 'a high level required'	55% said 'a moderate level required' (majority)	55% said 'a moderate level required' (majority)	55% said 'a high level required' (majority)	65% said 'a moderate level required' (majority)	55% said 'a moderate level required' (majority)	55% said 'a moderate level required' (majority)	55% said 'a high level required' (majority)	55% said 'a moderate level required' (majority)	55% said 'a high level required' (majority)	65% said 'a moderate level required' (majority)	50% said 'a moderate level required'	55% said 'a moderate level required' (majority)	70% said 'a moderate level required' (majority)	55% said 'a moderate level required' (majority)	70% said 'a moderate level required' (majority)	50% said 'a moderate level required'		70% said 'none or little required' (majority)	55% said 'a moderate level required' (majority)	55% said 'none or little required' (majority)	50% said 'a moderate level required' (highest)
	7.55	70% said 'a moderate level required' (majority)	65% said 'a moderate level required' (majority)	60% said 'a moderate required' (majority)	30% said 'a high level required'	60% said 'a high level required' (majority)	35% said 'a high level required'	70% said 'none or little required' (majority)	60% said 'none or little required' (majority)	60% said 'none or little required' (majority)	50% said 'none or little required' (highest)	70% said 'a moderate level required' (majority)	40% said 'a moderate level required'	55% said 'a high level required' (majority)	55% said 'a high level required' (majority)	40% said 'none or little required'	70% said 'a moderate level required' (majority)	55% said 'a moderate level required' (majority)	70% said 'a moderate level required' (majority)	65% said 'a moderate level required' (majority)	45% said 'a high level required'	70% said 'a moderate level required' (majority)	65% said 'a moderate level required' (majority)	45% said 'a high level required' (highest)	60% said 'a moderate level required' (majority)	65% said 'a moderate level required' (majority)	70% said 'a moderate level required' (majority)	50% said 'a moderate level required' (highest)	55% said 'a moderate level required' (majority)	45% said 'a high level required'	55% said 'a high level required' (majority)	65% said 'a moderate level required' (majority)	55% said 'a moderate level required' (majority)	30% said 'a high level required'	55% said 'a high level required' (majority)	25% said 'a high level required'	55% said 'a high level required' (majority)	65% said 'a moderate level required' (majority)	50% said 'a moderate level required'	25% said 'none or little required'	70% said 'a moderate level required' (majority)	55% said 'a moderate level required' (majority)	30% said 'a high level required'	50% said 'a moderate level required'		70% said 'none or little required' (majority)	55% said 'a moderate level required' (majority)	45% said 'a moderate level required'	50% said 'a moderate level required' (highest)
	16.42	70% said 'a moderate level required' (majority)	65% said 'a moderate level required' (majority)	25% said 'none or little required'	70% said 'a moderate level required' (majority)	40% said 'a moderate level required'	65% said 'a moderate level required' (majority)	70% said 'none or little required' (majority)	60% said 'none or little required' (majority)	60% said 'none or little required' (majority)	50% said 'none or little required' (highest)	10% said 'none or little required'	40% said 'none or little required'	55% said 'a high level required' (majority)	45% said 'a moderate level required'	40% said 'none or little required'	70% said 'a moderate level required' (majority)	55% said 'a moderate level required' (majority)	70% said 'a moderate level required' (majority)	30% said 'none or little required'	55% said 'a moderate level required' (majority)	70% said 'a moderate level required' (majority)	65% said 'a moderate level required' (majority)	40% said 'a moderate level required'	60% said 'a moderate level required' (majority)	65% said 'a moderate level required' (majority)	70% said 'a moderate level required' (majority)	50% said 'a moderate level required' (highest)	55% said 'a moderate level required' (majority)	55% said 'a moderate level required' (majority)	55% said 'a high level required' (majority)	65% said 'a moderate level required' (majority)	55% said 'a moderate level required' (majority)	55% said 'a moderate level required' (majority)	55% said 'a high level required' (majority)	55% said 'a moderate level required' (majority)	55% said 'a high level required' (majority)	20% said 'none or little required'	50% said 'a moderate level required'	55% said 'a moderate level required' (majority)	70% said 'a moderate level required' (majority)	55% said 'a moderate level required' (majority)	70% said 'a moderate level required' (majority)	50% said 'none or little required'		70% said 'none or little required' (majority)	55% said 'a moderate level required' (majority)	55% said 'none or little required' (majority)	50% said 'a moderate level required' (highest)
	7.48	70% said 'a moderate level required' (majority)	65% said 'a moderate level required' (majority)	60% said 'a moderate required' (majority)	70% said 'a moderate level required' (majority)	60% said 'a high level required' (majority)	65% said 'a moderate level required' (majority)	70% said 'none or little required' (majority)	60% said 'none or little required' (majority)	60% said 'none or little required' (majority)	50% said 'none or little required' (highest)	70% said 'a moderate level required' (majority)	40% said 'none or little required'	55% said 'a high level required' (majority)	45% said 'a moderate level required'	55% said 'a moderate level required' (majority)	70% said 'a moderate level required' (majority)	55% said 'a moderate level required' (majority)	70% said 'a moderate level required' (majority)	65% said 'a moderate level required' (majority)	55% said 'a moderate level required' (majority)	70% said 'a moderate level required' (majority)	65% said 'a moderate level required' (majority)	45% said 'a high level required' (highest)	60% said 'a moderate level required' (majority)	65% said 'a moderate level required' (majority)	70% said 'a moderate level required' (majority)	50% said 'a moderate level required' (highest)	55% said 'a moderate level required' (majority)	55% said 'a moderate level required' (majority)	55% said 'a high level required' (majority)	65% said 'a moderate level required' (majority)	55% said 'a moderate level required' (majority)	55% said 'a moderate level required' (majority)	40% said 'a moderate level required'	55% said 'a moderate level required' (majority)	55% said 'a high level required' (majority)	65% said 'a moderate level required' (majority)	50% said 'a moderate level required'	55% said 'a moderate level required' (majority)	70% said 'a moderate level required' (majority)	55% said 'a moderate level required' (majority)	70% said 'a moderate level required' (majority)	50% said 'a moderate level required'		70% said 'none or little required' (majority)	55% said 'a moderate level required' (majority)	55% said 'none or little required' (majority)	50% said 'a moderate level required' (highest)
	9.4	70% said 'a moderate level required' (majority)	65% said 'a moderate level required' (majority)	60% said 'a moderate required' (majority)	70% said 'a moderate level required' (majority)	60% said 'a high level required' (majority)	65% said 'a moderate level required' (majority)	70% said 'none or little required' (majority)	60% said 'none or little required' (majority)	60% said 'none or little required' (majority)	50% said 'none or little required' (highest)	70% said 'a moderate level required' (majority)	40% said 'none or little required'	55% said 'a high level required' (majority)	55% said 'a high level required' (majority)	55% said 'a moderate level required' (majority)	70% said 'a moderate level required' (majority)	55% said 'a moderate level required' (majority)	70% said 'a moderate level required' (majority)	65% said 'a moderate level required' (majority)	55% said 'a moderate level required' (majority)	70% said 'a moderate level required' (majority)	65% said 'a moderate level required' (majority)	40% said 'a moderate level required'	60% said 'a moderate level required' (majority)	65% said 'a moderate level required' (majority)	70% said 'a moderate level required' (majority)	50% said 'a moderate level required' (highest)	45% said 'a high level required'	55% said 'a moderate level required' (majority)	55% said 'a high level required' (majority)	65% said 'a moderate level required' (majority)	55% said 'a moderate level required' (majority)	55% said 'a moderate level required' (majority)	55% said 'a high level required' (majority)	55% said 'a moderate level required' (majority)	55% said 'a high level required' (majority)	65% said 'a moderate level required' (majority)	50% said 'a high level required'	55% said 'a moderate level required' (majority)	70% said 'a moderate level required' (majority)	30% said 'none or little required'	70% said 'a moderate level required' (majority)	50% said 'none or little required'		70% said 'none or little required' (majority)	55% said 'a moderate level required' (majority)	55% said 'none or little required' (majority)	50% said 'a moderate level required' (highest)
	15.58	70% said 'a moderate level required' (majority)	65% said 'a moderate level required' (majority)	15% said 'a high level required'	70% said 'a moderate level required' (majority)	60% said 'a high level required' (majority)	35% said 'a high level required'	70% said 'none or little required' (majority)	60% said 'none or little required' (majority)	60% said 'none or little required' (majority)	45% said 'a moderate level required'	70% said 'a moderate level required' (majority)	40% said 'a moderate level required'	55% said 'a high level required' (majority)	55% said 'a high level required' (majority)	40% said 'none or little required'	70% said 'a moderate level required' (majority)	55% said 'a moderate level required' (majority)	70% said 'a moderate level required' (majority)	65% said 'a moderate level required' (majority)	45% said 'a high level required'	70% said 'a moderate level required' (majority)	65% said 'a moderate level required' (majority)	45% said 'a high level required' (highest)	40% said 'a high level required'	65% said 'a moderate level required' (majority)	70% said 'a moderate level required' (majority)	50% said 'a moderate level required' (highest)	55% said 'a moderate level required' (majority)	55% said 'a moderate level required' (majority)	55% said 'a high level required' (majority)	65% said 'a moderate level required' (majority)	40% said 'a high level required'	55% said 'a moderate level required' (majority)	55% said 'a high level required' (majority)	55% said 'a moderate level required' (majority)	55% said 'a high level required' (majority)	65% said 'a moderate level required' (majority)	50% said 'a high level required'	55% said 'a moderate level required' (majority)	70% said 'a moderate level required' (majority)	55% said 'a moderate level required' (majority)	70% said 'a moderate level required' (majority)	50% said 'a moderate level required'		70% said 'none or little required' (majority)	55% said 'a moderate level required' (majority)	55% said 'none or little required' (majority)	45% said 'none or little required'
	10.48	70% said 'a moderate level required' (majority)	65% said 'a moderate level required' (majority)	60% said 'a moderate required' (majority)	70% said 'a moderate level required' (majority)	60% said 'a high level required' (majority)	65% said 'a moderate level required' (majority)	70% said 'none or little required' (majority)	60% said 'none or little required' (majority)	60% said 'none or little required' (majority)	50% said 'none or little required' (highest)	70% said 'a moderate level required' (majority)	40% said 'none or little required'	55% said 'a high level required' (majority)	55% said 'a high level required' (majority)	55% said 'a moderate level required' (majority)	70% said 'a moderate level required' (majority)	55% said 'a moderate level required' (majority)	70% said 'a moderate level required' (majority)	65% said 'a moderate level required' (majority)	55% said 'a moderate level required' (majority)	70% said 'a moderate level required' (majority)	65% said 'a moderate level required' (majority)	45% said 'a high level required' (highest)	60% said 'a moderate level required' (majority)	65% said 'a moderate level required' (majority)	70% said 'a moderate level required' (majority)	45% said 'a high level required'	55% said 'a moderate level required' (majority)	55% said 'a moderate level required' (majority)	55% said 'a high level required' (majority)	65% said 'a moderate level required' (majority)	55% said 'a moderate level required' (majority)	55% said 'a moderate level required' (majority)	55% said 'a high level required' (majority)	55% said 'a moderate level required' (majority)	55% said 'a high level required' (majority)	65% said 'a moderate level required' (majority)	50% said 'a moderate level required'	55% said 'a moderate level required' (majority)	70% said 'a moderate level required' (majority)	55% said 'a moderate level required' (majority)	70% said 'a moderate level required' (majority)	50% said 'a moderate level required'		70% said 'none or little required' (majority)	55% said 'a moderate level required' (majority)	55% said 'none or little required' (majority)	50% said 'a moderate level required' (highest)
	20	70% said 'a moderate level required' (majority)	65% said 'a moderate level required' (majority)	60% said 'a moderate required' (majority)	70% said 'a moderate level required' (majority)	60% said 'a high level required' (majority)	65% said 'a moderate level required' (majority)	70% said 'none or little required' (majority)	40% said 'a moderate level required'	35% said 'a moderate level required'	45% said 'a moderate level required'	70% said 'a moderate level required' (majority)	40% said 'a moderate level required'	55% said 'a high level required' (majority)	55% said 'a high level required' (majority)	55% said 'a moderate level required' (majority)	70% said 'a moderate level required' (majority)	55% said 'a moderate level required' (majority)	70% said 'a moderate level required' (majority)	65% said 'a moderate level required' (majority)	45% said 'a high level required'	70% said 'a moderate level required' (majority)	65% said 'a moderate level required' (majority)	45% said 'a high level required' (highest)	60% said 'a moderate level required' (majority)	65% said 'a moderate level required' (majority)	70% said 'a moderate level required' (majority)	50% said 'a moderate level required' (highest)	55% said 'a moderate level required' (majority)	45% said 'a high level required'	55% said 'a high level required' (majority)	30% said 'a high level required'	40% said 'a high level required'	55% said 'a moderate level required' (majority)	55% said 'a high level required' (majority)	55% said 'a moderate level required' (majority)	40% said 'a moderate level required'	65% said 'a moderate level required' (majority)	50% said 'a high level required'	55% said 'a moderate level required' (majority)	70% said 'a moderate level required' (majority)	55% said 'a moderate level required' (majority)	70% said 'a moderate level required' (majority)	50% said 'a moderate level required'		30% said 'a moderate level required'	55% said 'a moderate level required' (majority)	45% said 'a moderate level required'	50% said 'a moderate level required' (highest)
	16.92	70% said 'a moderate level required' (majority)	65% said 'a moderate level required' (majority)	60% said 'a moderate required' (majority)	70% said 'a moderate level required' (majority)	60% said 'a high level required' (majority)	65% said 'a moderate level required' (majority)	70% said 'none or little required' (majority)	60% said 'none or little required' (majority)	60% said 'none or little required' (majority)	50% said 'none or little required' (highest)	70% said 'a moderate level required' (majority)	40% said 'a moderate level required'	55% said 'a high level required' (majority)	55% said 'a high level required' (majority)	55% said 'a moderate level required' (majority)	70% said 'a moderate level required' (majority)	55% said 'a moderate level required' (majority)	70% said 'a moderate level required' (majority)	65% said 'a moderate level required' (majority)	55% said 'a moderate level required' (majority)	70% said 'a moderate level required' (majority)	65% said 'a moderate level required' (majority)	45% said 'a high level required' (highest)	60% said 'a moderate level required' (majority)	65% said 'a moderate level required' (majority)	70% said 'a moderate level required' (majority)	45% said 'a high level required'	45% said 'a high level required'	55% said 'a moderate level required' (majority)	55% said 'a high level required' (majority)	65% said 'a moderate level required' (majority)	55% said 'a moderate level required' (majority)	55% said 'a moderate level required' (majority)	55% said 'a high level required' (majority)	55% said 'a moderate level required' (majority)	55% said 'a high level required' (majority)	65% said 'a moderate level required' (majority)	50% said 'a moderate level required'	55% said 'a moderate level required' (majority)	70% said 'a moderate level required' (majority)	55% said 'a moderate level required' (majority)	70% said 'a moderate level required' (majority)	50% said 'none or little required'		70% said 'none or little required' (majority)	55% said 'a moderate level required' (majority)	55% said 'none or little required' (majority)	50% said 'a moderate level required' (highest)
	9.08	70% said 'a moderate level required' (majority)	65% said 'a moderate level required' (majority)	60% said 'a moderate required' (majority)	70% said 'a moderate level required' (majority)	60% said 'a high level required' (majority)	35% said 'a high level required'	30% said 'a moderate level required'	60% said 'none or little required' (majority)	35% said 'a moderate level required'	45% said 'a moderate level required'	70% said 'a moderate level required' (majority)	20% said 'a high level required'	55% said 'a high level required' (majority)	55% said 'a high level required' (majority)	55% said 'a moderate level required' (majority)	70% said 'a moderate level required' (majority)	55% said 'a moderate level required' (majority)	70% said 'a moderate level required' (majority)	65% said 'a moderate level required' (majority)	45% said 'a high level required'	70% said 'a moderate level required' (majority)	65% said 'a moderate level required' (majority)	40% said 'a moderate level required'	60% said 'a moderate level required' (majority)	65% said 'a moderate level required' (majority)	70% said 'a moderate level required' (majority)	50% said 'a moderate level required' (highest)	55% said 'a moderate level required' (majority)	55% said 'a moderate level required' (majority)	55% said 'a high level required' (majority)	65% said 'a moderate level required' (majority)	55% said 'a moderate level required' (majority)	55% said 'a moderate level required' (majority)	55% said 'a high level required' (majority)	55% said 'a moderate level required' (majority)	55% said 'a high level required' (majority)	65% said 'a moderate level required' (majority)	50% said 'a high level required'	55% said 'a moderate level required' (majority)	70% said 'a moderate level required' (majority)	55% said 'a moderate level required' (majority)	70% said 'a moderate level required' (majority)	50% said 'a moderate level required'		70% said 'none or little required' (majority)	55% said 'a moderate level required' (majority)	55% said 'none or little required' (majority)	50% said 'a moderate level required' (highest)
	14.6	70% said 'a moderate level required' (majority)	65% said 'a moderate level required' (majority)	60% said 'a moderate required' (majority)	70% said 'a moderate level required' (majority)	40% said 'a moderate level required'	65% said 'a moderate level required' (majority)	70% said 'none or little required' (majority)	40% said 'a moderate level required'	60% said 'none or little required' (majority)	50% said 'none or little required' (highest)	70% said 'a moderate level required' (majority)	40% said 'a moderate level required'	40% said 'a moderate level required'	55% said 'a high level required' (majority)	55% said 'a moderate level required' (majority)	70% said 'a moderate level required' (majority)	55% said 'a moderate level required' (majority)	70% said 'a moderate level required' (majority)	65% said 'a moderate level required' (majority)	55% said 'a moderate level required' (majority)	70% said 'a moderate level required' (majority)	65% said 'a moderate level required' (majority)	45% said 'a high level required' (highest)	60% said 'a moderate level required' (majority)	65% said 'a moderate level required' (majority)	70% said 'a moderate level required' (majority)	5% said 'none or little required'	55% said 'a moderate level required' (majority)	45% said 'a high level required'	40% said 'a moderate level required'	65% said 'a moderate level required' (majority)	55% said 'a moderate level required' (majority)	55% said 'a moderate level required' (majority)	40% said 'a moderate level required'	55% said 'a moderate level required' (majority)	55% said 'a high level required' (majority)	65% said 'a moderate level required' (majority)	50% said 'a moderate level required'	55% said 'a moderate level required' (majority)	70% said 'a moderate level required' (majority)	55% said 'a moderate level required' (majority)	30% said 'a high level required'	50% said 'none or little required'		70% said 'none or little required' (majority)	55% said 'a moderate level required' (majority)	55% said 'none or little required' (majority)	45% said 'none or little required'
	12.1	70% said 'a moderate level required' (majority)	65% said 'a moderate level required' (majority)	60% said 'a moderate required' (majority)	70% said 'a moderate level required' (majority)	60% said 'a high level required' (majority)	35% said 'a high level required'	70% said 'none or little required' (majority)	60% said 'none or little required' (majority)	60% said 'none or little required' (majority)	45% said 'a moderate level required'	70% said 'a moderate level required' (majority)	40% said 'none or little required'	55% said 'a high level required' (majority)	55% said 'a high level required' (majority)	55% said 'a moderate level required' (majority)	25% said 'a high level required'	20% said 'a high level required'	30% said 'a high level required'	65% said 'a moderate level required' (majority)	55% said 'a moderate level required' (majority)	70% said 'a moderate level required' (majority)	35% said 'a high level required'	45% said 'a high level required' (highest)	40% said 'a high level required'	25% said 'a high level required'	15% said 'a high level required'	50% said 'a moderate level required' (highest)	45% said 'a high level required'	45% said 'a high level required'	55% said 'a high level required' (majority)	65% said 'a moderate level required' (majority)	40% said 'a high level required'	30% said 'a high level required'	55% said 'a high level required' (majority)	55% said 'a moderate level required' (majority)	55% said 'a high level required' (majority)	65% said 'a moderate level required' (majority)	50% said 'a high level required'	55% said 'a moderate level required' (majority)	70% said 'a moderate level required' (majority)	55% said 'a moderate level required' (majority)	70% said 'a moderate level required' (majority)	50% said 'none or little required'		70% said 'none or little required' (majority)	10% said 'a high level required'	45% said 'a moderate level required'	50% said 'a moderate level required' (highest)
[truncated: 120 more columns]
