# Supplementary material for: Classifying the non-metabolic demands of different physical activity types: The Physical Activity Demand (PAD) typology
Source: PLoS One. 2023 Oct 19;18(10):e0291782. doi: 10.1371/journal.pone.0291782 (PMC10586621; doi:10.1371/journal.pone.0291782)
Supplement: S2 Data — (XLSX) [file pone.0291782.s007.xlsx]

## Sheet: Data2_Typology_Cluster
physical_activity	Multitask_Level	attention	memory	decision	flex	balance	coord	speed	social	TSC_429_mental	TSC_7521_physical	TSC_129_social
aerobics	2	2	1	1	2	2	2	2	3	1	1	1
archery	2	3	2	1	1.5	1.5	2	1	2	2	1	2
army	2	2	1.5	1	2.5	2	2	2	2	2	1	2
athletic	2	2	2	1.5	3	2	2	2	2	2	1	2
badminto	3	3	2	2.5	3	2	3	3	3	3	2	1
basket	3	3	2	3	3	2	3	3	3	3	2	1
bicycle	2	2	1	2	2	2	2	2	2	1	1	2
clean	1	1	1	1	1	1	1	1	1	1	3	3
cook	1	2	2	2	1	1	1	1	2	2	3	2
cricket	3	2.5	2	3	2	2	3	3	3	2	2	1
croquet	2	2	2	2	1	1	2	1	3	2	3	1
curls	2	2	2	2	1	2	2	1	3	2	3	1
cv	1	1	1	1	2	1.5	1	1	1	1	1	3
dance	3	2	3	2	3	3	3	2.5	2	2	2	2
dive	3	3	2.5	2	3	2.5	3	2	2	2	2	2
exerg	2	2	1	2	1.5	1.5	2	2	2	1	1	2
figskat	3	3	3	2	3	3	3	3	2	2	2	2
fish	1	1	1	2	1	1	1	2	2	1	3	2
aqua	2	2	1	1	2	2	2	1	3	1	1	1
resclass	2	2	1	1	2	2	2	1	3	1	1	1
football	3	3	2	3	2	2	3	3	3	3	2	1
garden	1	1	1	2	1	1	1	1	2	1	3	2
golf	2	2	2	3	2	2	3	1	2	2	1	2
gym	3	3	3	1.5	3	3	3	2.5	2	2	2	2
handball	3	3	2	3	2	2	3	3	3	3	2	1
hockey	3	3	2	3	2	3	3	3	3	3	2	1
homerep	1	2	2	2	1	1	1	1	2	2	3	2
dvd	1	2	1	1	2	2	2	1	1	1	1	3
horseb	2	2	2	2	2	2.5	2.5	2	2	2	2	2
hunting	2	3	2	3	1	1	2	2.5	2	3	3	2
boat	2	2	1.5	2	2	2	2	1	2	2	1	2
martial	3	3	3	3	3	3	3	3	3	3	2	1
orient	2	2	3	3	2	1.5	2	1.5	2	2	1	2
pilates	2	2	2	1	3	3	2	1	2	2	1	2
children	2	2	2	2	2	2	2	2	3	2	1	1
polo	3	3	2	2.5	2	3	3	3	3	3	2	1
resstren	1	1	1	1	2	2	2	1	2	1	1	2
rope	2	2	1	1	2	2	2	2	2	1	1	2
rugby	3	3	2	3	2	2	3	3	3	3	2	1
run	1	2	1	1	2	2	2	1	2	1	1	2
skateboa	3	2.5	1	2	2.5	3	3	3	2	1	2	2
iceskat	2	2	2	1	2	3	3	3	2	2	2	2
ski	3	3	2	2	3	3	3	3	2	2	2	2
skindiv	2	2.5	2	2	2	1	2	1	2	2	1	2
softball	3	2.5	2	2	2	2	3	3	3	2	2	1
spin	1	1	1	1	2	1	1	1	3	1	3	1
squash	3	3	2	3	2.5	2	3	3	3	3	2	1
surf	3	3	2	2.5	2	3	3	3	2	3	2	2
swim	1	1	1	1	2	1	2	1	1	1	1	3
synchro	3	3	3	2	3	2	3	1.5	3	2	2	1
tabtenn	3	3	2	3	2	2	3	3	3	3	2	1
taichi	2	2.5	2	1	2	3	2	1	2	2	1	2
tennis	3	3	2	3	2	2	3	3	3	3	2	1
trampol	2	2	1	1	3	3	3	2	2	1	2	2
volley	3	3	2	3	2.5	2	3	3	3	3	2	1
walk	1	1	1	1	1	1	1	1	2	1	3	2
watpolo	3	3	2	2.5	3	2	3	3	3	3	2	1
windsurf	3	3	2	3	2	3	3	3	2	3	2	2
yoga	2	2	2	1	3	3	2	1	2	2	1	2
